# Supplementary material for: Cyclic tensile strain facilitates proliferation and migration of human aortic smooth muscle cells and reduces their apoptosis via miRNA-187-3p
Source: Bioengineered. 2021 Dec 11;12(2):11439–50. doi: 10.1080/21655979.2021.2009321 (PMC8810176; doi:10.1080/21655979.2021.2009321)
Supplement: Supplemental Material [file KBIE_A_2009321_SM6731.zip]

Archive with 4 entries (3 files):
- supplementary/
- supplementary/Tab_S1.csv
- supplementary/Tab_S2.xlsx
- supplementary/Tab_S3.xlsx
