# Supplementary material for: Cyclic tensile strain facilitates proliferation and migration of human aortic smooth muscle cells and reduces their apoptosis via miRNA-187-3p
Source: Bioengineered. 2021 Dec 11;12(2):11439–50. doi: 10.1080/21655979.2021.2009321 (PMC8810176; doi:10.1080/21655979.2021.2009321)
Supplement: Supplemental Material [file KBIE_A_2009321_SM6731.zip › supplementary/Tab_S1.csv]

sRNA.readcount	NC_1.readcount	NC_2.readcount	NC_3.readcount	case1_1.readcount	case1_2.readcount	case1_3.readcount	case2_1.readcount	case2_2.readcount	case2_3.readcount	case3_1.readcount	case3_2.readcount	case3_3.readcount
hsa-let-7a-2-3p	5	5	9	5	10	2	0	2	1	1	0	0
hsa-let-7a-3p	286	364	399	416	116	413	365	328	253	389	230	326
hsa-let-7a-5p	34782	46177	46926	26282	16453	31207	27975	23542	19383	32629	14186	23376
hsa-let-7b-3p	206	261	251	188	58	247	167	284	214	255	124	223
hsa-let-7b-5p	35092	53685	46419	16178	13741	18008	23438	22904	21650	27653	10002	16982
hsa-let-7c-3p	31	126	77	104	37	38	45	126	68	62	48	67
hsa-let-7c-5p	84107	133037	115988	49541	38297	46215	62229	58779	56043	76597	28050	47041
hsa-let-7d-3p	1720	2088	1736	1089	752	2127	1434	1440	1293	1511	665	1377
hsa-let-7d-5p	11267	15186	15293	7241	4444	8303	9071	6985	6943	10046	4530	7645
hsa-let-7e-3p	65	131	92	63	36	35	73	30	36	83	46	50
hsa-let-7e-5p	7415	8321	8548	4589	3190	7155	5373	4310	5369	7137	2905	3988
hsa-let-7f-1-3p	38	56	56	83	12	99	40	45	92	67	24	52
hsa-let-7f-2-3p	3	10	3	13	3	2	3	1	5	4	0	10
hsa-let-7f-5p	132054	194466	194215	87001	54143	158568	145543	138186	109302	137244	77166	119146
hsa-let-7g-3p	3	6	13	14	1	7	16	4	26	17	1	2
hsa-let-7g-5p	44304	69256	70497	47935	30812	63520	49914	40841	34314	55382	23669	40230
hsa-let-7i-3p	4	5	10	39	23	17	11	0	7	29	1	5
hsa-let-7i-5p	151204	271429	284878	193376	134765	139250	204104	167108	148176	147989	99498	191349
hsa-miR-100-3p	0	0	0	1	0	0	0	0	0	0	0	0
hsa-miR-100-5p	41565	61079	61182	17886	12682	24049	35669	40849	31929	27483	23887	37396
hsa-miR-101-2-5p	0	0	0	0	0	1	0	0	0	0	0	0
hsa-miR-101-3p	2760	3212	4615	3073	2318	3429	3134	3268	3009	3851	1806	2217
hsa-miR-101-5p	0	0	0	0	2	1	0	0	0	2	0	0
hsa-miR-10395-3p	2	8	8	4	3	30	10	39	19	19	2	14
hsa-miR-10399-5p	0	1	0	0	0	0	0	0	0	0	0	0
hsa-miR-103a-2-5p	0	0	2	2	0	1	0	0	1	0	0	0
hsa-miR-103a-3p	9929	8334	9151	16723	11466	7925	6103	5370	5098	11034	3504	4234
hsa-miR-103b	8953	7548	8405	15281	10153	7014	5632	4892	4488	9978	3020	3690
hsa-miR-10400-5p	2	0	0	0	1	0	0	0	0	0	0	0
hsa-miR-10401-3p	0	0	0	0	0	1	0	0	0	0	0	0
hsa-miR-10527-5p	5	5	5	3	6	8	6	1	0	2	7	2
hsa-miR-105-5p	1	0	0	1	0	0	0	0	0	0	0	0
hsa-miR-106a-3p	0	0	0	0	0	0	0	1	1	0	0	0
hsa-miR-106a-5p	18	7	42	76	25	31	15	15	25	37	8	16
hsa-miR-106b-3p	7168	9288	7590	4491	1827	4248	5065	5753	6089	4477	3535	7247
hsa-miR-106b-5p	335	418	617	734	391	672	234	312	456	644	148	268
hsa-miR-107	443	311	462	1540	926	428	391	374	282	689	159	220
hsa-miR-10a-3p	460	515	728	483	326	345	429	395	294	584	137	262
hsa-miR-10a-5p	149463	266757	224893	66368	49765	93347	163427	173809	119283	119609	103033	122541
hsa-miR-10b-3p	0	1	0	0	0	0	2	0	0	0	0	0
hsa-miR-10b-5p	137	350	270	88	84	107	112	152	131	114	101	96
hsa-miR-11401	0	0	0	1	0	0	1	0	0	0	0	0
hsa-miR-1180-3p	0	14	1	0	0	0	0	1	1	0	0	0
hsa-miR-1185-1-3p	0	1	0	0	0	0	0	0	1	0	1	0
hsa-miR-122-3p	0	0	7	0	0	0	0	0	0	0	0	0
hsa-miR-122-5p	152	1174	1974	103	57	289	186	459	113	206	132	171
hsa-miR-1228-5p	0	0	1	0	0	0	0	0	0	0	1	0
hsa-miR-122b-3p	152	1174	1974	103	57	289	186	459	113	206	132	171
hsa-miR-122b-5p	0	0	7	0	0	0	0	0	0	0	0	0
hsa-miR-124-3p	0	0	5	2	0	2	0	0	6	0	0	1
hsa-miR-1244	0	0	0	0	1	5	0	0	0	0	0	0
hsa-miR-124-5p	35	53	53	17	3	14	9	31	19	12	10	33
hsa-miR-1246	0	1	1	0	1	0	0	1	0	0	0	0
hsa-miR-1247-3p	0	2	0	0	0	0	0	0	0	0	0	0
hsa-miR-1247-5p	0	0	0	0	0	0	0	1	0	0	0	1
hsa-miR-1248	1	0	2	1	22	6	4	7	0	0	3	0
hsa-miR-125a-3p	197	282	255	367	110	178	213	355	263	252	102	158
hsa-miR-125a-5p	7651	9215	6506	9761	3925	5082	8006	6170	5322	7969	4090	4841
hsa-miR-125b-1-3p	6591	10440	11657	29236	9803	5648	7846	7209	15666	6451	4513	9311
hsa-miR-125b-2-3p	369	479	541	631	238	358	531	738	365	435	215	421
hsa-miR-125b-5p	64236	68989	72702	76389	37974	51600	50992	49238	51822	70566	26554	41447
hsa-miR-1260a	1	0	0	0	0	0	1	2	1	0	0	0
hsa-miR-1260b	3	0	5	3	1	9	1	9	4	1	0	3
hsa-miR-126-3p	2562	4716	5473	4428	2562	2881	2518	3103	2729	3828	1481	2190
hsa-miR-126-5p	6	15	18	38	15	14	12	18	24	16	9	11
hsa-miR-1269a	0	0	0	0	0	0	1	0	0	0	1	1
hsa-miR-1269b	0	0	0	0	0	0	0	1	0	2	0	0
hsa-miR-1271-5p	0	0	0	0	1	0	0	0	0	0	0	0
hsa-miR-1273c	0	0	0	0	0	0	0	0	0	0	0	1
hsa-miR-127-3p	18	44	52	10	3	18	24	32	24	22	24	43
hsa-miR-127-5p	2	2	1	1	2	0	2	0	0	1	2	2
hsa-miR-1278	0	0	1	0	1	0	0	0	0	0	0	0
hsa-miR-128-1-5p	56	88	50	28	47	22	82	59	31	83	31	76
hsa-miR-1283	10	16	18	12	9	6	5	12	19	11	21	8
hsa-miR-128-3p	4366	7854	7068	4805	2606	3652	6325	6192	2950	3428	3065	5111
hsa-miR-1285-3p	0	0	0	0	0	0	0	0	0	1	2	0
hsa-miR-1287-5p	0	0	1	0	0	0	0	0	0	0	0	0
hsa-miR-1291	1	0	0	0	0	0	0	0	0	0	0	0
hsa-miR-129-1-3p	79	79	64	26	23	68	78	45	57	68	23	56
hsa-miR-129-2-3p	6386	5143	4164	1675	1641	4155	2832	3384	5086	6500	1344	2635
hsa-miR-129-5p	90324	147360	125708	43975	31266	62423	88298	76551	70076	58808	46826	71525
hsa-miR-1296-5p	1	0	0	0	0	0	0	0	0	0	0	0
hsa-miR-1298-5p	0	1	1	1	0	0	1	1	3	0	0	1
hsa-miR-1299	0	1	0	1	0	0	0	0	0	0	0	0
hsa-miR-1301-3p	0	1	0	0	0	0	0	0	0	0	0	0
hsa-miR-1304-5p	0	0	2	0	0	0	0	0	0	0	0	0
hsa-miR-1306-3p	237	497	413	141	48	132	194	214	315	166	151	419
hsa-miR-1306-5p	73	57	35	35	21	27	26	16	46	69	40	29
hsa-miR-1307-3p	2	8	0	3	1	1	1	2	1	2	0	0
hsa-miR-130a-3p	180	205	249	384	306	459	165	227	149	416	82	89
hsa-miR-130a-5p	16	35	57	11	20	44	7	4	51	17	10	13
hsa-miR-130b-3p	0	0	0	0	0	0	0	0	1	0	1	3
hsa-miR-130b-5p	8	18	9	7	2	3	4	15	2	7	2	4
hsa-miR-1323	16	36	21	17	15	9	14	14	33	16	19	18
hsa-miR-132-3p	63	105	56	68	52	54	76	56	60	68	27	43
hsa-miR-132-5p	183	288	313	353	119	152	484	437	236	377	120	199
hsa-miR-133a-3p	1	27	20	0	0	4	0	35	1	5	0	0
hsa-miR-133a-5p	0	0	0	0	0	0	0	4	0	0	0	0
hsa-miR-133b	0	2	0	0	0	0	0	5	0	0	0	0
hsa-miR-134-3p	0	0	0	0	0	0	3	0	0	0	0	0
hsa-miR-134-5p	1	2	9	20	2	17	21	3	5	4	1	2
hsa-miR-135a-3p	0	0	0	0	0	0	0	1	0	0	0	0
hsa-miR-135a-5p	0	0	0	1	0	0	0	0	3	1	0	0
hsa-miR-135b-3p	20	46	37	37	23	18	35	45	52	44	9	35
hsa-miR-135b-5p	357	490	760	1163	715	970	538	544	750	1025	264	460
hsa-miR-136-3p	3	11	8	4	4	6	3	8	9	5	9	3
hsa-miR-136-5p	7	11	6	6	9	8	7	6	6	10	4	3
hsa-miR-137-3p	0	12	0	0	0	0	0	0	0	0	0	0
hsa-miR-138-2-3p	2	6	0	0	0	2	1	1	0	0	0	0
hsa-miR-138-5p	4	0	4	15	9	6	1	5	0	7	8	1
hsa-miR-139-3p	52	53	36	26	13	13	41	36	34	22	44	33
hsa-miR-139-5p	1653	2967	2175	2310	606	2500	3082	2186	4985	3539	1581	2616
hsa-miR-1-3p	46	447	539	11	2	150	88	2113	11	78	34	24
hsa-miR-140-3p	84284	86419	64628	60294	37658	31209	75968	96481	39330	51144	23387	49196
hsa-miR-140-5p	1948	2721	4110	5967	3784	3105	2545	3109	1779	3937	899	1286
hsa-miR-141-3p	5	10	13	13	9	15	3	3	10	8	5	5
hsa-miR-141-5p	1	2	2	1	1	0	0	0	2	0	0	2
hsa-miR-142-3p	0	4	9	5	5	1	2	4	5	8	5	1
hsa-miR-142-5p	55	51	88	44	54	68	59	61	88	40	58	39
hsa-miR-143-3p	834	4857	4928	369	254	1330	615	1816	649	685	631	442
hsa-miR-143-5p	3	10	2	3	1	3	3	2	3	4	2	4
hsa-miR-144-3p	5	5	6	5	4	5	11	12	10	6	14	3
hsa-miR-144-5p	7	5	2	5	1	1	5	1	6	3	5	3
hsa-miR-145-3p	6	25	18	2	1	12	0	4	0	2	2	2
hsa-miR-145-5p	21	165	77	6	6	43	18	18	13	11	13	8
hsa-miR-146a-5p	3069	3121	4334	8547	8254	3294	9237	2594	2314	5102	2670	5302
hsa-miR-146b-3p	0	1	0	0	0	1	0	0	0	0	0	0
hsa-miR-146b-5p	13190	21454	19041	10562	6418	9156	14304	10990	8537	14826	8054	9482
hsa-miR-147a	1	0	0	3	2	3	4	1	4	4	0	1
hsa-miR-147b-3p	350	540	809	2411	707	809	604	652	597	1121	271	654
hsa-miR-147b-5p	0	0	1	0	0	3	0	0	0	0	0	0
hsa-miR-148a-3p	2483	15299	17032	1724	1653	4316	1969	4380	1852	2106	1850	1784
hsa-miR-148a-5p	1	14	1	1	0	1	0	1	1	2	3	1
hsa-miR-148b-3p	2268	3637	3326	2589	1522	2552	2545	2299	1541	2541	1290	1885
hsa-miR-148b-5p	83	110	121	202	74	112	111	143	98	190	45	68
hsa-miR-149-5p	16314	21842	19297	12456	6598	11606	13689	18508	18271	17898	6547	13033
hsa-miR-150-3p	1	1	12	8	2	2	0	2	0	3	6	0
hsa-miR-150-5p	41	75	27	33	8	24	12	17	35	38	12	28
hsa-miR-151a-3p	122	427	295	100	81	125	257	213	178	97	158	178
hsa-miR-151a-5p	153	311	299	244	178	306	163	169	280	188	69	148
hsa-miR-151b	7	1	3	11	1	14	12	9	9	12	1	8
hsa-miR-152-3p	2659	3633	4254	3213	2540	3982	2817	3491	2707	2880	1382	2289
hsa-miR-152-5p	67	92	87	84	75	51	28	43	20	77	13	33
hsa-miR-153-3p	109	131	223	111	62	291	207	185	157	443	69	103
hsa-miR-153-5p	4	5	6	14	3	3	1	3	1	4	1	2
hsa-miR-154-3p	0	2	0	0	0	0	0	0	0	0	0	0
hsa-miR-154-5p	0	0	1	0	0	0	0	0	0	0	0	0
hsa-miR-155-5p	7	8	7	6	4	9	5	8	1	13	5	3
hsa-miR-15a-3p	0	0	1	0	0	0	0	3	0	0	0	0
hsa-miR-15a-5p	47	39	42	95	74	44	11	16	22	61	13	11
hsa-miR-15b-3p	1102	1385	1670	664	215	980	743	815	1017	921	438	1043
hsa-miR-15b-5p	923	1051	1176	940	670	1348	428	652	743	1043	400	713
hsa-miR-16-1-3p	1	0	1	0	0	0	0	0	1	0	0	0
hsa-miR-16-2-3p	3	1	1	3	2	3	6	3	4	1	4	3
hsa-miR-16-5p	2129	2483	3232	3085	2174	3130	1762	1854	3400	3991	850	1450
hsa-miR-17-3p	0	0	0	2	0	2	0	0	1	3	0	0
hsa-miR-17-5p	847	725	927	3268	1611	1197	570	523	681	1905	280	361
hsa-miR-181a-2-3p	1	3	2	0	0	1	1	1	2	1	0	0
hsa-miR-181a-3p	551	528	549	870	366	254	532	614	302	644	103	241
hsa-miR-181a-5p	1774	1796	2195	4524	2138	2095	2368	1646	1393	3232	628	916
hsa-miR-181b-3p	24	19	26	15	5	18	28	10	11	35	11	17
hsa-miR-181b-5p	1451	1725	1954	3576	1152	1490	2458	2211	1172	2817	642	1141
hsa-miR-181c-3p	148	166	185	300	180	109	69	54	87	122	59	61
hsa-miR-181c-5p	24	44	40	111	88	63	41	16	17	58	11	16
hsa-miR-181d-3p	11	3	6	4	1	0	0	1	0	0	2	0
hsa-miR-181d-5p	1484	1932	2245	3929	1814	1988	1627	1244	1316	2899	698	1112
hsa-miR-182-3p	0	0	0	12	0	0	0	0	1	5	0	0
hsa-miR-182-5p	28	76	47	129	83	22	59	42	34	52	22	35
hsa-miR-1827	0	0	0	0	0	0	0	0	0	0	0	1
hsa-miR-183-3p	0	0	0	0	1	0	4	0	4	0	0	0
hsa-miR-183-5p	31	143	91	218	140	59	78	72	42	61	32	25
hsa-miR-184	517	835	740	524	348	440	954	526	736	478	560	666
hsa-miR-1843	1	2	2	7	2	3	6	1	6	1	0	2
hsa-miR-185-3p	32	27	55	17	28	20	18	13	11	10	3	15
hsa-miR-185-5p	1075	1229	1421	1242	1019	748	782	614	628	1019	515	528
hsa-miR-186-3p	0	0	0	0	0	0	0	7	0	1	0	0
hsa-miR-186-5p	1995	2371	3562	9483	3672	3752	2966	2714	3284	5648	1182	1853
hsa-miR-187-3p	55	101	119	179	81	141	362	163	133	184	58	129
hsa-miR-187-5p	2	5	1	0	0	0	0	4	0	6	0	0
hsa-miR-188-3p	0	0	1	0	2	0	0	0	0	0	0	0
hsa-miR-188-5p	4	5	16	25	10	18	7	3	3	10	4	0
hsa-miR-18a-3p	24	56	14	34	13	15	11	26	54	44	11	29
hsa-miR-18a-5p	12	17	28	118	38	44	21	7	40	92	16	30
hsa-miR-18b-5p	0	0	0	0	0	0	0	0	0	1	0	0
hsa-miR-1908-5p	0	1	0	0	0	0	0	0	0	0	0	0
hsa-miR-190a-5p	27	38	42	46	60	57	43	31	67	130	18	6
hsa-miR-191-5p	12552	15101	12197	22788	10733	6938	11386	9503	7176	13136	4641	7024
hsa-miR-192-3p	0	0	0	0	0	0	0	0	0	0	3	0
hsa-miR-192-5p	449	1108	1225	711	340	696	674	607	454	574	341	429
hsa-miR-193a-3p	9	7	40	39	24	36	8	18	51	25	5	14
hsa-miR-193a-5p	0	2	4	0	1	0	0	0	1	0	1	0
hsa-miR-193b-3p	0	3	3	0	0	0	0	1	1	4	0	0
hsa-miR-193b-5p	27	40	18	5	3	5	2	27	14	10	7	14
hsa-miR-194-3p	3	6	14	3	1	0	7	1	6	4	2	10
hsa-miR-194-5p	90	153	277	390	194	158	123	151	102	214	58	76
hsa-miR-195-3p	292	573	429	215	104	68	178	396	251	171	182	230
hsa-miR-195-5p	49	74	85	54	67	66	48	37	53	75	26	12
hsa-miR-196a-5p	5	7	28	27	19	9	3	2	7	8	5	1
hsa-miR-196b-3p	0	0	0	0	0	0	5	0	2	2	0	2
hsa-miR-196b-5p	299	359	521	891	619	341	314	305	351	479	164	244
hsa-miR-197-3p	0	8	0	0	0	1	2	1	2	1	0	2
hsa-miR-1976	0	0	0	0	0	0	0	1	0	0	0	0
hsa-miR-199a-3p	3995	3875	5656	5325	4177	2989	3276	3419	2467	3245	1370	2336
hsa-miR-199a-5p	13	62	38	31	49	35	20	30	44	40	19	19
hsa-miR-199b-5p	31	42	43	28	28	20	41	45	50	26	40	33
hsa-miR-19a-3p	19	45	33	27	29	63	27	21	35	64	9	9
hsa-miR-19b-1-5p	0	6	4	6	5	3	0	0	5	1	0	1
hsa-miR-19b-3p	98	104	133	145	85	131	75	110	118	228	47	45
hsa-miR-200a-3p	8	82	138	39	41	25	17	31	11	10	11	10
hsa-miR-200a-5p	11	119	128	12	20	11	41	26	3	6	5	5
hsa-miR-200b-3p	72	405	288	56	69	67	104	90	19	33	33	41
hsa-miR-200b-5p	5	6	14	0	0	0	5	1	1	1	0	1
hsa-miR-200c-3p	81	218	158	119	112	50	77	61	75	49	67	54
hsa-miR-202-5p	0	2	0	0	0	0	0	0	4	0	1	0
hsa-miR-203a-3p	8	20	36	36	31	6	13	13	6	1	15	6
hsa-miR-203b-5p	8	20	36	36	30	6	13	13	6	1	15	6
hsa-miR-204-3p	134	403	224	104	97	49	167	96	98	72	125	173
hsa-miR-204-5p	5640	9599	7760	4057	3867	2571	6043	5788	2834	2685	3512	5040
hsa-miR-205-5p	2	6	8	2	1	5	3	2	6	2	4	1
hsa-miR-206	0	0	2	2	0	0	0	13	1	0	4	0
hsa-miR-208a-3p	0	0	0	0	0	0	0	0	5	0	0	0
hsa-miR-20a-5p	1634	1438	1849	5803	2672	2528	1320	1287	1306	3705	813	886
hsa-miR-20b-5p	0	1	0	0	0	0	0	1	0	3	1	0
hsa-miR-210-3p	1	1	2	0	1	1	0	4	0	1	0	0
hsa-miR-2110	0	1	1	0	0	0	0	1	0	0	1	0
hsa-miR-2116-3p	0	0	0	0	0	0	0	1	0	0	0	0
hsa-miR-212-3p	0	2	0	1	3	0	0	1	0	3	0	0
hsa-miR-212-5p	9	20	13	4	0	3	16	11	2	5	7	9
hsa-miR-21-3p	0	0	0	0	0	1	0	0	2	1	1	1
hsa-miR-214-3p	5	1	4	4	3	5	3	0	2	0	1	0
hsa-miR-214-5p	4	8	5	13	7	4	4	7	3	5	5	4
hsa-miR-215-5p	4	0	3	2	1	1	1	5	0	1	2	1
hsa-miR-21-5p	792370	1253063	1487615	1461005	799374	1159052	1106449	1016950	1103971	1563217	659571	1027522
hsa-miR-216b-5p	0	0	1	1	0	0	1	0	0	0	0	0
hsa-miR-218-1-3p	0	0	0	0	0	1	0	0	0	0	0	0
hsa-miR-218-5p	5073	7161	12054	14053	9268	11082	7459	4853	5424	13340	2329	4124
hsa-miR-219a-2-3p	7	16	2	7	6	3	1	2	9	2	4	17
hsa-miR-219a-5p	0	0	5	2	2	4	2	3	2	11	5	2
hsa-miR-219b-3p	1	0	1	2	0	0	1	0	1	0	0	0
hsa-miR-219b-5p	7	16	2	7	6	3	1	2	9	2	4	17
hsa-miR-221-3p	78320	107023	118602	49806	36470	48278	49639	28850	60255	61517	34663	52707
hsa-miR-221-5p	8316	11412	8109	2450	2483	2864	4959	2763	3347	6725	2723	2886
hsa-miR-222-3p	87061	133142	86411	34075	19974	28654	59545	30609	32869	44749	36116	46707
hsa-miR-222-5p	451	694	709	543	262	488	658	793	898	435	497	641
hsa-miR-223-3p	5	6	12	4	5	5	5	3	15	4	13	4
hsa-miR-223-5p	3	1	5	2	2	3	2	3	6	3	3	3
hsa-miR-22-3p	3909	5032	7265	15325	8990	4514	4413	3516	3368	5690	1391	2756
hsa-miR-224-5p	9	21	16	8	6	10	25	12	9	7	9	8
hsa-miR-22-5p	474	875	1058	1125	595	865	997	1138	676	947	299	691
hsa-miR-23a-3p	11167	12074	12877	9906	10437	17456	7452	7433	10507	15096	3814	6502
hsa-miR-23a-5p	12	8	19	8	11	15	15	2	16	15	6	4
hsa-miR-23b-3p	9683	10727	9892	5253	5653	9578	5777	6681	6459	7996	2746	4816
hsa-miR-23b-5p	183	312	216	78	48	61	110	84	154	101	80	161
hsa-miR-23c	0	1	0	1	0	0	0	0	0	0	0	0
hsa-miR-24-1-5p	521	883	1013	804	314	570	1001	758	644	1004	349	624
hsa-miR-24-2-5p	2922	4927	6526	5238	2567	3707	5139	4851	5567	4702	1976	4504
hsa-miR-24-3p	84066	124992	160494	160066	89726	98192	100074	94891	101864	130181	46507	83722
hsa-miR-25-3p	15194	25343	23599	13575	6068	13107	19373	18615	15062	16855	10797	18145
hsa-miR-25-5p	0	0	0	2	0	0	0	0	0	0	0	0
hsa-miR-26a-1-3p	0	1	2	2	1	5	0	0	5	7	1	1
hsa-miR-26a-2-3p	18	21	37	75	28	39	70	75	68	75	13	43
hsa-miR-26a-5p	47500	70443	72589	55390	37635	40632	69282	53627	33241	52781	20723	30985
hsa-miR-26b-3p	6	12	6	8	8	1	8	5	3	4	0	5
hsa-miR-26b-5p	3047	4592	5115	2650	2141	4697	3548	3171	2799	3961	1407	2165
hsa-miR-27a-3p	9054	14692	19379	36636	11909	14744	16266	16303	14252	15850	6149	12212
hsa-miR-27a-5p	5735	8917	9936	14684	5736	2059	4723	4562	7060	5427	3143	6027
hsa-miR-27b-3p	156557	191262	212379	120376	78586	117446	146642	162486	142024	121902	70788	114368
hsa-miR-27b-5p	1473	2319	2102	2778	718	1163	2861	3342	2039	2272	1277	2684
hsa-miR-28-3p	1479	2059	1774	1063	576	1180	1636	1866	1301	1571	904	1236
hsa-miR-28-5p	192	302	449	485	309	302	294	312	240	280	106	267
hsa-miR-296-3p	0	0	0	2	2	2	2	0	1	0	0	3
hsa-miR-299-5p	0	0	0	0	0	2	1	0	0	0	0	0
hsa-miR-29a-3p	19306	20133	26042	58766	31770	23023	21861	12938	15903	36021	6151	12249
hsa-miR-29a-5p	97	137	125	129	97	108	63	81	143	189	57	111
hsa-miR-29b-1-5p	32	91	77	62	25	26	49	65	48	77	25	40
hsa-miR-29b-2-5p	8	12	0	10	4	8	0	1	7	3	0	0
hsa-miR-29b-3p	744	1049	1601	778	616	2417	614	518	1428	2453	292	457
hsa-miR-29c-3p	12	10	27	79	45	41	11	10	15	38	2	10
hsa-miR-29c-5p	270	443	401	121	150	145	207	225	226	320	124	147
hsa-miR-301a-3p	14	24	41	38	28	29	14	17	14	77	1	7
hsa-miR-301a-5p	284	495	567	487	188	199	208	133	84	190	109	181
hsa-miR-3059-5p	0	0	0	0	0	0	10	0	0	0	0	0
hsa-miR-3064-3p	3	0	4	2	6	2	0	0	14	3	0	0
hsa-miR-3064-5p	15	20	16	17	5	7	9	15	20	10	13	11
hsa-miR-3065-3p	326	558	452	372	213	139	198	284	120	117	96	208
hsa-miR-3065-5p	21	22	34	96	51	44	34	22	28	73	7	18
hsa-miR-3074-3p	195	328	351	610	179	284	462	434	313	440	131	363
hsa-miR-3074-5p	83987	124887	160379	159944	89667	98103	100006	94858	101799	130092	46481	83688
hsa-miR-30a-3p	729	1348	1175	701	424	838	1657	1431	1057	662	799	1092
hsa-miR-30a-5p	14486	18208	19415	9814	8331	19272	29496	16760	11807	19999	7820	9700
hsa-miR-30b-3p	0	1	0	0	0	0	0	0	0	0	0	0
hsa-miR-30b-5p	1068	1314	1453	1156	1257	2549	831	627	1410	1605	352	749
hsa-miR-30c-1-3p	43	49	68	53	25	26	54	51	85	46	25	46
hsa-miR-30c-2-3p	588	698	586	349	176	634	908	565	412	533	225	391
hsa-miR-30c-5p	12125	13383	12236	10781	6272	10672	14694	10597	8081	15732	7062	8601
hsa-miR-30d-3p	36	72	58	52	43	26	35	35	33	39	21	32
hsa-miR-30d-5p	100823	132010	111139	70906	42131	61599	99113	78634	62210	92972	44698	63936
hsa-miR-30e-3p	1228	2233	2129	1785	698	1244	2238	2629	2234	1306	1437	2496
hsa-miR-30e-5p	4008	4935	5498	4254	2850	3570	5829	3532	2387	7595	1467	2238
hsa-miR-3120-3p	4	8	5	13	7	4	4	7	3	5	5	4
hsa-miR-3120-5p	2	1	0	1	1	0	0	0	0	0	0	0
hsa-miR-3121-3p	0	0	0	0	0	0	0	0	0	0	0	1
hsa-miR-3127-5p	0	1	0	0	0	0	0	0	0	0	0	0
hsa-miR-3136-5p	0	0	0	0	0	0	0	0	1	0	0	0
hsa-miR-31-3p	372	352	492	678	643	648	202	290	990	785	91	237
hsa-miR-3150a-5p	1	0	0	0	0	0	0	0	0	0	0	0
hsa-miR-3150b-3p	1	0	0	0	0	0	0	0	0	0	0	0
hsa-miR-3158-3p	8	81	4	8	6	8	11	3	8	8	9	13
hsa-miR-3158-5p	8	81	4	8	6	8	11	3	8	8	9	13
hsa-miR-31-5p	4666	5335	6591	9567	6361	6693	3608	3367	4281	8629	1491	2471
hsa-miR-3173-5p	2	0	0	0	0	0	0	0	0	0	0	1
hsa-miR-3184-3p	3634	4840	3631	2294	1128	2255	3432	3246	3401	3155	2023	2758
hsa-miR-3184-5p	5515	6982	5291	8107	3076	3618	5439	5117	3493	4553	2604	4559
hsa-miR-320a-3p	4094	5377	3965	2736	1589	1666	2819	2768	2990	4419	1812	2059
hsa-miR-320a-5p	0	5	3	1	2	8	5	0	1	2	2	6
hsa-miR-320b	127	173	114	96	41	78	92	111	98	143	39	102
hsa-miR-320c	27	20	31	23	8	18	19	21	20	24	3	31
hsa-miR-320d	12	2	6	3	0	3	3	8	5	9	1	5
hsa-miR-323a-3p	0	3	4	1	0	5	2	4	7	0	6	21
hsa-miR-323b-3p	0	1	0	0	0	0	0	0	0	0	0	0
hsa-miR-32-3p	18	47	24	34	8	34	35	52	33	49	9	38
hsa-miR-324-3p	35	10	28	43	9	31	22	35	28	36	1	23
hsa-miR-324-5p	42	35	32	56	74	109	15	14	27	52	3	22
hsa-miR-32-5p	103	66	216	179	105	275	117	81	131	372	51	82
hsa-miR-326	35	25	40	117	77	81	28	41	29	73	5	31
hsa-miR-328-3p	2041	2109	2125	1040	599	1382	1094	1220	1206	1190	611	1189
hsa-miR-328-5p	6	0	5	0	0	0	0	0	0	1	0	0
hsa-miR-329-3p	0	3	0	0	0	0	2	0	0	0	0	0
hsa-miR-330-3p	0	2	1	0	0	0	0	0	1	0	0	0
hsa-miR-330-5p	1	7	10	35	13	4	10	7	4	7	7	1
hsa-miR-331-3p	60	69	68	82	44	44	25	33	83	80	18	43
hsa-miR-331-5p	145	239	264	253	164	109	239	238	235	199	75	120
hsa-miR-335-3p	3436	5751	5501	1724	797	4528	4889	6303	2558	4277	2740	3163
hsa-miR-335-5p	479	655	721	293	271	503	405	521	384	761	221	274
hsa-miR-337-3p	0	1	0	0	1	0	0	0	1	0	0	0
hsa-miR-338-3p	21	22	34	96	51	44	34	22	28	73	7	18
hsa-miR-338-5p	341	586	467	381	217	142	207	286	128	121	97	213
hsa-miR-339-3p	129	203	202	356	125	181	226	220	195	192	66	174
hsa-miR-339-5p	404	365	390	804	469	257	271	256	169	306	117	191
hsa-miR-33a-3p	4	3	11	9	2	11	6	5	6	15	2	5
hsa-miR-33a-5p	4	3	6	3	2	4	11	9	9	8	0	0
hsa-miR-340-3p	3400	6816	7285	7723	3834	3967	8016	8666	3687	6445	4546	5584
hsa-miR-340-5p	6486	8333	11232	7248	3125	8044	7754	7449	5858	10896	3120	4699
hsa-miR-342-3p	559	745	622	185	136	378	408	618	885	718	332	329
hsa-miR-342-5p	28	36	28	32	3	8	16	24	27	18	19	13
hsa-miR-345-5p	1	1	0	0	0	1	1	0	1	0	1	0
hsa-miR-34a-3p	0	0	2	3	0	1	1	2	4	0	6	0
hsa-miR-34a-5p	161	230	304	669	440	513	240	180	248	660	85	140
hsa-miR-34b-3p	50	45	30	34	21	30	77	28	33	29	18	33
hsa-miR-34c-3p	0	0	0	0	0	0	0	2	0	0	0	0
hsa-miR-34c-5p	198	199	229	523	343	326	428	160	148	300	123	124
hsa-miR-3529-3p	61374	115111	102205	85055	40002	108692	139757	112821	108088	159043	74815	82627
hsa-miR-3605-3p	0	0	1	0	0	0	0	0	0	0	0	1
hsa-miR-3605-5p	0	0	1	1	0	0	0	0	0	0	0	0
hsa-miR-3609	0	0	1	1	0	0	1	0	1	0	0	0
hsa-miR-361-3p	167	216	178	112	68	96	191	178	95	221	45	87
hsa-miR-3615	5	56	11	2	6	5	8	4	13	4	7	6
hsa-miR-361-5p	351	268	389	316	212	362	225	230	236	460	98	152
hsa-miR-3618	0	0	0	0	2	0	0	0	0	0	0	0
hsa-miR-362-5p	2	1	0	15	9	0	9	6	11	2	4	6
hsa-miR-363-3p	21	71	19	17	14	16	32	22	21	21	28	21
hsa-miR-3651	0	0	0	0	0	0	0	2	0	0	0	0
hsa-miR-365a-3p	1185	842	675	396	335	568	451	334	619	895	276	284
hsa-miR-365a-5p	282	432	286	9	30	18	48	75	100	87	56	70
hsa-miR-365b-5p	883	1916	876	131	70	93	326	175	687	338	519	432
hsa-miR-3688-3p	0	0	2	0	0	0	2	0	0	0	1	0
hsa-miR-3688-5p	0	0	1	0	0	0	2	0	0	0	1	0
hsa-miR-369-3p	2	9	2	3	3	7	0	2	17	3	4	3
hsa-miR-369-5p	0	0	3	1	3	0	0	1	2	1	0	5
hsa-miR-370-3p	8	5	0	1	2	2	2	5	1	1	3	3
hsa-miR-370-5p	0	1	0	0	0	0	0	0	0	0	0	0
hsa-miR-371a-3p	1	1	1	0	0	0	0	1	0	0	0	0
hsa-miR-371a-5p	0	1	0	0	0	1	1	0	0	0	0	0
hsa-miR-371b-3p	0	1	0	0	0	1	1	0	0	0	0	0
hsa-miR-371b-5p	1	1	1	0	0	0	0	1	0	0	0	0
hsa-miR-372-3p	8	12	6	4	10	11	3	5	8	4	10	5
hsa-miR-373-3p	0	0	0	0	0	0	1	0	0	0	0	0
hsa-miR-374a-3p	0	3	3	2	2	2	3	2	4	1	0	4
hsa-miR-374a-5p	5	5	1	5	1	4	0	6	8	3	9	2
hsa-miR-374b-3p	0	0	7	2	0	2	1	4	7	2	0	0
hsa-miR-374b-5p	4417	4960	4728	1556	1350	2324	2952	3409	2776	3656	1469	1858
hsa-miR-374c-3p	4417	4960	4730	1556	1350	2324	2952	3409	2776	3656	1469	1858
hsa-miR-374c-5p	0	0	7	2	0	2	1	4	7	2	0	0
hsa-miR-375-3p	15	86	58	3	2	16	12	16	2	5	2	6
hsa-miR-376a-3p	1	2	0	1	1	1	0	1	0	0	0	0
hsa-miR-376a-5p	2	0	0	0	0	0	1	0	0	0	0	0
hsa-miR-376b-5p	0	0	0	0	0	0	0	0	0	0	1	1
hsa-miR-376c-3p	0	0	2	0	0	0	2	0	0	0	1	0
hsa-miR-376c-5p	0	0	0	0	0	0	0	0	0	0	1	1
hsa-miR-377-3p	3	0	0	0	0	1	2	0	1	0	0	1
hsa-miR-378a-3p	3962	4756	5157	5590	4204	2637	2100	2075	2750	2785	1273	2308
hsa-miR-378a-5p	37	51	77	65	36	31	21	34	6	37	6	35
hsa-miR-378c	115	150	221	674	288	234	116	121	129	192	38	116
hsa-miR-378d	51	91	119	375	137	118	60	60	63	74	15	52
hsa-miR-378e	1	0	1	4	3	0	0	0	0	0	0	0
hsa-miR-378f	0	1	0	2	0	0	0	1	1	0	0	1
hsa-miR-378g	0	1	0	1	2	1	0	1	0	3	0	0
hsa-miR-378i	2	0	0	2	0	1	0	0	0	1	0	0
hsa-miR-379-3p	0	0	0	0	0	3	0	0	0	0	0	0
hsa-miR-379-5p	11	48	35	50	12	63	38	38	45	68	21	37
hsa-miR-380-3p	0	0	0	0	1	0	0	1	0	0	0	0
hsa-miR-380-5p	0	0	2	3	0	3	0	0	0	0	0	2
hsa-miR-381-3p	30	112	104	175	75	97	47	50	65	62	49	51
hsa-miR-382-3p	4	2	2	1	0	4	5	2	1	0	3	2
hsa-miR-382-5p	4	6	6	10	2	5	8	11	0	7	0	13
hsa-miR-383-5p	0	0	0	0	0	0	0	0	0	0	0	1
hsa-miR-384	2	0	2	8	5	2	2	2	0	6	1	1
hsa-miR-3909	0	0	0	0	0	0	0	2	0	0	1	1
hsa-miR-3910	0	0	0	1	0	0	0	0	0	0	0	0
hsa-miR-3912-3p	0	0	0	0	0	1	0	0	0	0	0	0
hsa-miR-3913-3p	0	0	0	0	0	0	0	1	0	0	0	0
hsa-miR-3913-5p	0	0	0	0	0	0	0	1	0	0	0	0
hsa-miR-3917	4	9	15	1	0	1	4	4	2	0	3	10
hsa-miR-3920	0	0	1	0	0	0	0	0	0	0	0	0
hsa-miR-409-3p	10	21	15	7	3	19	23	19	6	8	2	2
hsa-miR-409-5p	0	0	4	4	5	5	1	0	1	4	2	0
hsa-miR-410-3p	0	2	1	5	0	0	0	0	1	0	1	0
hsa-miR-410-5p	0	0	0	0	0	0	1	0	0	0	0	2
hsa-miR-411-3p	0	3	1	4	3	1	3	2	2	3	2	9
hsa-miR-411-5p	6	27	15	57	4	38	16	15	20	20	12	5
hsa-miR-412-3p	0	0	0	0	0	0	0	0	4	0	0	0
hsa-miR-412-5p	0	1	0	0	0	3	0	1	1	1	1	0
hsa-miR-421	318	517	454	284	218	242	279	349	286	327	159	232
hsa-miR-423-3p	5532	7009	5310	8137	3084	3630	5459	5118	3495	4564	2608	4570
hsa-miR-423-5p	3634	4840	3631	2295	1128	2255	3432	3246	3401	3155	2023	2758
hsa-miR-424-3p	7	9	4	4	8	3	4	6	8	6	11	2
hsa-miR-424-5p	14	30	28	24	27	24	15	19	19	18	25	13
hsa-miR-425-3p	1	1	0	0	1	0	0	0	1	0	0	0
hsa-miR-425-5p	18166	30923	24698	8884	7350	8407	10082	10670	15021	17806	7453	8496
hsa-miR-4286	55	47	69	44	23	53	9	33	134	27	19	74
hsa-miR-429	0	3	3	0	0	0	0	5	0	0	0	2
hsa-miR-431-3p	1	0	0	0	1	0	0	3	0	0	0	0
hsa-miR-431-5p	3	5	3	4	0	2	2	3	4	2	4	1
hsa-miR-432-5p	0	3	0	0	0	4	0	0	0	0	0	0
hsa-miR-4326	0	0	0	0	0	0	0	0	0	1	0	0
hsa-miR-433-3p	2	5	7	0	0	2	1	0	0	5	8	4
hsa-miR-433-5p	0	1	0	0	0	0	0	0	0	0	0	0
hsa-miR-4433a-3p	0	0	0	0	0	0	0	1	1	0	0	0
hsa-miR-4433a-5p	0	1	0	0	0	0	0	0	0	0	0	0
hsa-miR-4433b-3p	0	1	0	0	0	0	0	0	0	0	0	0
hsa-miR-4433b-5p	0	0	0	0	0	0	0	1	1	0	0	0
hsa-miR-4444	0	0	0	4	0	0	0	0	0	0	0	0
hsa-miR-4454	25	53	43	28	40	105	17	28	136	76	2	25
hsa-miR-4473	0	0	0	0	0	0	1	2	0	0	0	0
hsa-miR-4485-3p	0	0	2	0	0	0	0	0	0	0	0	0
hsa-miR-449a	149	92	225	781	476	399	164	111	128	344	58	115
hsa-miR-449b-5p	0	0	0	1	0	0	0	0	1	0	0	0
hsa-miR-449c-5p	3	0	1	2	0	0	0	1	1	1	3	1
hsa-miR-4508	3	0	1	0	46	0	0	3	2	0	0	1
hsa-miR-450a-1-3p	0	0	0	0	2	0	0	0	0	0	0	0
hsa-miR-450a-5p	683	970	1415	1927	1640	941	811	834	639	952	303	488
hsa-miR-450b-5p	4	3	4	3	0	1	2	6	6	3	3	4
hsa-miR-4511	0	1	0	0	0	0	0	0	0	0	0	0
hsa-miR-451a	1691	8698	2289	1541	1540	1967	1972	2040	2212	2016	1872	1754
hsa-miR-451b	0	0	0	0	0	0	0	0	0	0	1	0
hsa-miR-4521	0	0	0	0	1	0	0	0	0	0	0	0
hsa-miR-452-5p	8	7	3	2	8	3	4	4	6	6	2	4
hsa-miR-454-3p	0	3	1	0	0	0	0	1	0	0	0	1
hsa-miR-454-5p	0	0	0	0	0	0	1	0	0	0	0	0
hsa-miR-455-3p	0	3	2	2	1	2	2	0	2	1	2	2
hsa-miR-455-5p	6199	8923	12470	32373	12072	14805	14545	12236	7762	24469	4199	6537
hsa-miR-4657	0	0	0	0	0	1	0	0	0	0	0	0
hsa-miR-4659a-3p	0	0	0	0	1	0	0	0	0	0	0	0
hsa-miR-4659a-5p	0	2	0	0	0	0	0	0	0	0	0	0
hsa-miR-4659b-3p	0	2	0	0	0	0	0	0	0	0	0	0
hsa-miR-4659b-5p	0	0	0	0	1	0	0	0	0	0	0	0
hsa-miR-4661-5p	0	0	0	0	0	0	0	0	0	0	1	0
hsa-miR-4664-3p	0	0	0	0	0	0	3	0	0	0	0	0
hsa-miR-4685-3p	0	0	0	0	0	0	1	0	0	0	0	0
hsa-miR-4732-3p	0	3	0	1	0	0	0	1	1	0	0	0
hsa-miR-4732-5p	1	0	1	0	0	0	0	1	0	1	0	0
hsa-miR-4746-5p	0	0	0	0	0	0	0	0	1	0	0	0
hsa-miR-4755-3p	0	1	0	0	0	0	0	0	0	0	0	0
hsa-miR-4755-5p	0	1	0	0	0	0	0	0	0	0	0	0
hsa-miR-4791	2	1	1	0	0	0	8	0	1	3	0	0
hsa-miR-483-3p	0	1	1	1	1	0	0	0	0	0	0	1
hsa-miR-483-5p	0	1	0	0	1	1	0	2	3	0	0	1
hsa-miR-484	193	199	186	240	153	108	109	112	71	124	61	91
hsa-miR-485-3p	1	0	1	0	0	1	4	0	0	0	0	0
hsa-miR-485-5p	3	0	0	0	0	4	0	0	3	1	0	2
hsa-miR-486-3p	516	2505	585	432	510	594	533	644	686	472	595	439
hsa-miR-486-5p	516	2520	583	434	516	595	536	651	688	473	595	436
hsa-miR-487a-3p	0	1	0	0	0	0	1	0	0	1	1	0
hsa-miR-487a-5p	0	0	0	0	0	0	0	1	0	0	0	0
hsa-miR-487b-3p	1	5	1	1	0	6	1	3	0	0	3	6
hsa-miR-493-3p	4	10	8	5	4	7	8	9	4	6	4	2
hsa-miR-493-5p	4	15	1	2	2	1	3	5	3	5	3	5
hsa-miR-494-3p	12	0	0	6	1	3	2	1	2	9	0	2
hsa-miR-495-3p	11	12	7	7	6	11	11	10	24	14	13	4
hsa-miR-497-3p	0	0	0	0	2	0	0	0	0	0	0	0
hsa-miR-497-5p	21	13	27	28	57	29	19	11	14	24	3	4
hsa-miR-498-3p	0	0	0	0	0	1	0	0	0	0	0	0
hsa-miR-498-5p	0	4	3	1	4	3	3	4	3	1	2	4
hsa-miR-499a-3p	0	0	0	0	0	0	5	0	0	0	0	0
hsa-miR-499a-5p	85	184	242	227	133	166	211	246	151	212	71	99
hsa-miR-499b-3p	84	182	239	226	129	164	208	243	146	206	71	87
hsa-miR-500a-3p	1	2	0	0	1	0	0	1	0	0	4	0
hsa-miR-500a-5p	0	2	1	0	0	0	2	0	0	0	0	0
hsa-miR-500b-5p	0	0	0	0	0	0	1	0	0	0	0	0
hsa-miR-5010-3p	0	2	0	0	0	0	0	0	0	0	0	0
hsa-miR-5010-5p	0	0	0	0	0	0	0	0	1	0	0	0
hsa-miR-501-3p	9	13	13	6	3	3	7	9	6	8	2	8
hsa-miR-501-5p	0	0	0	2	0	0	0	0	0	0	0	0
hsa-miR-502-3p	2	3	2	0	2	1	0	1	1	1	2	0
hsa-miR-503-5p	1	3	1	3	1	5	1	2	3	2	2	0
hsa-miR-504-5p	0	3	0	4	0	4	0	1	1	2	5	0
hsa-miR-505-3p	356	453	320	152	115	304	241	164	135	179	116	158
hsa-miR-505-5p	16	27	9	9	7	4	2	12	11	6	6	9
hsa-miR-508-3p	0	0	0	0	0	0	0	0	0	0	1	1
hsa-miR-509-3-5p	0	0	0	0	1	0	0	0	0	0	0	1
hsa-miR-512-3p	13	37	10	9	10	11	9	21	23	10	30	16
hsa-miR-512-5p	1	5	3	1	1	0	1	2	3	1	1	0
hsa-miR-514a-3p	0	3	2	0	2	5	1	2	1	6	7	4
hsa-miR-515-3p	1	0	1	0	0	1	1	0	2	0	0	1
hsa-miR-515-5p	5	18	11	14	3	6	11	5	8	6	11	7
hsa-miR-516a-5p	111	226	150	128	104	99	101	116	127	104	165	95
hsa-miR-516b-5p	325	554	348	345	283	246	303	328	420	326	476	309
hsa-miR-517-5p	3	1	1	0	0	1	0	1	0	1	0	0
hsa-miR-517a-3p	120	269	113	104	104	121	91	97	153	94	171	113
hsa-miR-517c-3p	15	25	12	7	9	13	6	16	19	9	7	15
hsa-miR-518a-3p	19	33	18	12	12	20	14	14	15	18	23	24
hsa-miR-518a-5p	0	0	0	0	0	1	0	0	0	0	1	0
hsa-miR-518b	24	29	27	23	14	17	10	18	22	15	20	20
hsa-miR-518c-3p	13	39	28	24	25	16	13	21	33	21	43	17
hsa-miR-518c-5p	8	14	7	8	5	3	11	4	7	12	7	8
hsa-miR-518d-3p	0	0	0	0	0	0	0	1	0	0	0	0
hsa-miR-518e-3p	30	71	26	28	21	12	30	27	43	22	58	31
hsa-miR-518f-3p	16	13	11	8	4	6	13	6	8	9	14	7
hsa-miR-518f-5p	22	32	21	24	19	22	20	10	22	16	41	25
hsa-miR-519a-3p	4	11	6	5	4	7	10	8	9	6	4	3
hsa-miR-519b-3p	0	0	0	0	0	1	1	0	0	1	2	0
hsa-miR-519c-3p	0	0	0	0	0	0	0	0	1	1	0	0
hsa-miR-519c-5p	33	48	33	28	28	23	27	28	47	31	34	26
hsa-miR-519d-3p	22	51	19	19	15	17	24	20	30	16	34	21
hsa-miR-519d-5p	0	1	0	0	0	0	2	0	0	0	1	0
hsa-miR-519e-3p	0	0	0	0	0	1	0	0	0	0	0	0
hsa-miR-519e-5p	0	0	0	0	0	0	0	0	4	1	1	0
hsa-miR-520a-3p	63	117	53	50	48	28	53	52	58	36	56	46
hsa-miR-520a-5p	2	12	6	4	3	3	8	5	5	2	6	4
hsa-miR-520b-3p	0	1	0	1	0	0	0	1	1	0	0	1
hsa-miR-520b-5p	1	3	3	0	2	3	2	0	3	2	3	0
hsa-miR-520d-3p	5	1	1	9	5	3	6	3	6	3	9	6
hsa-miR-520d-5p	6	6	5	2	6	6	4	5	1	3	12	2
hsa-miR-520e-5p	0	0	0	0	0	0	0	0	4	0	0	0
hsa-miR-520f-3p	2	3	0	4	0	0	0	1	1	0	1	1
hsa-miR-520f-5p	0	0	0	1	0	0	1	0	0	0	0	0
hsa-miR-520g-3p	12	24	11	18	9	5	11	11	10	12	26	13
hsa-miR-520g-5p	1	5	2	0	1	1	0	2	0	1	3	1
hsa-miR-520h	3	4	2	4	2	1	3	4	3	1	6	5
hsa-miR-521	1	3	0	1	0	1	0	1	2	0	0	0
hsa-miR-522-3p	2	9	9	4	5	4	2	3	8	4	11	4
hsa-miR-523-3p	5	13	6	8	7	3	7	4	4	7	14	6
hsa-miR-524-3p	0	1	0	0	0	0	1	1	2	0	1	0
hsa-miR-524-5p	1	3	3	3	1	2	2	0	2	2	3	3
hsa-miR-525-3p	0	0	1	0	0	0	0	1	0	0	3	2
hsa-miR-525-5p	7	13	7	3	12	3	4	5	8	5	8	6
hsa-miR-526a-3p	0	0	0	1	0	0	0	1	0	0	0	0
hsa-miR-526a-5p	21	29	20	22	14	17	15	11	20	14	34	26
hsa-miR-526b-3p	0	1	0	2	0	0	0	1	1	0	0	1
hsa-miR-526b-5p	22	48	29	25	26	14	34	36	41	26	53	28
hsa-miR-532-3p	306	462	321	145	68	141	187	197	228	199	125	230
hsa-miR-532-5p	27	51	60	65	66	31	29	25	29	26	28	29
hsa-miR-539-3p	0	1	0	0	0	1	1	0	0	0	0	0
hsa-miR-539-5p	2	0	1	0	1	0	0	0	0	0	0	0
hsa-miR-542-3p	1940	2635	3091	1231	1383	1770	1225	1821	1750	1725	872	1048
hsa-miR-542-5p	48	103	83	41	35	60	62	98	117	81	35	31
hsa-miR-543	0	17	5	14	4	9	16	10	6	8	13	6
hsa-miR-548ad-5p	0	0	0	0	0	0	2	0	0	0	0	0
hsa-miR-548ah-3p	0	0	0	0	0	0	1	0	1	0	0	0
hsa-miR-548am-3p	0	0	0	0	0	0	1	0	1	0	0	0
hsa-miR-548ap-3p	0	0	0	0	0	0	2	0	0	0	0	0
hsa-miR-548ar-3p	0	0	0	0	0	0	1	0	1	0	0	0
hsa-miR-548ay-3p	0	0	0	0	0	0	0	1	0	0	0	0
hsa-miR-548b-5p	0	1	0	0	0	0	0	0	0	0	0	0
hsa-miR-548bc	0	0	0	1	0	0	0	2	0	0	0	0
hsa-miR-548d-5p	0	0	0	0	0	0	2	0	0	0	0	0
hsa-miR-548e-3p	0	0	0	0	0	0	0	0	1	0	0	0
hsa-miR-548f-3p	0	0	0	0	0	0	1	0	0	0	0	0
hsa-miR-548f-5p	0	0	0	1	0	0	0	2	0	0	0	0
hsa-miR-548j-3p	0	0	0	0	0	0	0	0	1	0	0	0
hsa-miR-548o-3p	0	3	2	3	2	2	3	0	0	2	0	0
hsa-miR-548p	0	0	0	0	0	0	1	0	1	0	0	0
hsa-miR-548t-3p	0	0	0	0	0	0	2	0	0	0	0	0
hsa-miR-550a-3-5p	0	0	0	0	0	0	1	0	0	0	0	0
hsa-miR-550a-5p	0	0	0	0	0	0	1	0	0	0	0	0
hsa-miR-550b-3p	0	0	0	0	0	0	1	0	0	0	0	0
hsa-miR-570-5p	1	0	0	0	0	0	0	0	0	0	0	0
hsa-miR-574-3p	386	481	354	88	82	153	196	352	336	215	118	293
hsa-miR-574-5p	821	1179	1115	218	130	575	849	1038	722	384	370	713
hsa-miR-576-3p	1	0	1	0	3	0	0	0	0	0	2	0
hsa-miR-576-5p	1	3	1	2	1	2	1	2	0	1	0	1
hsa-miR-582-3p	0	0	2	0	0	1	1	1	0	2	3	1
hsa-miR-582-5p	7	15	19	4	2	21	19	10	11	14	1	6
hsa-miR-584-3p	0	1	0	0	0	0	0	0	0	0	0	0
hsa-miR-584-5p	2	2	3	0	2	4	4	3	2	1	2	3
hsa-miR-590-3p	0	0	1	0	0	0	0	0	1	0	2	0
hsa-miR-592	0	0	0	0	1	0	1	0	0	3	0	2
hsa-miR-607	0	0	0	0	0	0	1	0	0	0	0	0
hsa-miR-6125	1	3	0	0	1	0	0	0	1	2	0	3
hsa-miR-615-3p	203	467	359	335	129	141	254	362	160	170	142	324
hsa-miR-615-5p	0	2	2	3	1	0	0	0	0	2	3	0
hsa-miR-618	0	1	0	0	0	0	0	0	0	0	0	0
hsa-miR-624-5p	0	1	0	0	0	0	0	0	0	0	0	0
hsa-miR-625-3p	0	1	1	2	0	4	0	0	1	2	1	0
hsa-miR-625-5p	0	1	1	1	0	3	0	0	1	2	2	0
hsa-miR-628-3p	0	0	0	0	0	0	3	0	0	0	0	0
hsa-miR-628-5p	0	0	0	0	0	0	0	1	0	0	0	0
hsa-miR-629-5p	1	3	1	1	0	1	2	2	2	2	4	0
hsa-miR-641	0	0	0	0	0	0	0	0	0	1	0	0
hsa-miR-6509-3p	0	1	0	0	0	0	0	0	0	0	0	0
hsa-miR-6509-5p	0	1	0	0	0	0	0	0	0	0	0	0
hsa-miR-6510-3p	0	0	0	0	0	0	0	0	0	0	0	1
hsa-miR-6515-5p	0	0	0	0	0	0	0	0	0	0	1	0
hsa-miR-651-5p	1	1	1	3	0	0	0	1	0	0	0	4
hsa-miR-6516-3p	2	0	0	0	1	0	2	1	0	2	0	0
hsa-miR-6516-5p	6	8	32	33	12	13	13	21	13	35	7	11
hsa-miR-652-3p	285	242	237	182	120	153	117	149	150	206	45	124
hsa-miR-653-5p	0	0	0	0	0	0	0	0	1	0	1	0
hsa-miR-654-3p	0	4	6	1	2	0	1	2	2	3	2	2
hsa-miR-654-5p	0	3	0	0	0	0	1	0	1	0	0	0
hsa-miR-655-3p	0	0	0	0	1	0	0	0	0	0	0	0
hsa-miR-659-5p	0	0	0	0	0	0	0	0	0	0	1	0
hsa-miR-660-5p	0	1	1	1	4	4	2	3	2	1	2	1
hsa-miR-664a-3p	1	1	1	1	0	0	0	0	0	0	2	0
hsa-miR-668-3p	0	0	0	0	0	0	0	0	0	0	0	1
hsa-miR-671-3p	327	614	332	86	69	85	242	276	99	145	138	180
hsa-miR-6715b-3p	0	0	0	0	0	0	1	0	0	0	0	0
hsa-miR-671-5p	47	99	39	15	36	34	29	39	44	72	23	16
hsa-miR-6747-3p	0	0	0	0	0	0	0	0	1	0	0	0
hsa-miR-675-3p	2	1	0	0	1	0	4	2	0	0	0	1
hsa-miR-6806-3p	0	1	0	0	1	0	0	0	0	0	0	0
hsa-miR-6818-3p	0	0	0	0	0	0	1	0	0	0	0	0
hsa-miR-6832-3p	0	1	0	0	0	0	0	0	0	0	0	0
hsa-miR-6839-5p	0	1	0	0	0	0	0	0	0	0	0	0
hsa-miR-6842-3p	0	1	0	0	0	0	0	0	1	0	0	0
hsa-miR-6847-5p	0	0	0	0	0	0	0	1	0	0	0	0
hsa-miR-6850-5p	0	1	0	0	0	0	0	0	0	0	0	0
hsa-miR-6852-5p	0	0	0	0	0	0	0	0	1	0	0	0
hsa-miR-6859-5p	0	1	0	0	0	0	0	0	0	0	0	0
hsa-miR-6868-3p	0	0	0	0	0	0	0	0	0	0	0	1
hsa-miR-6873-3p	0	0	0	0	0	0	0	0	1	0	0	0
hsa-miR-708-3p	5	2	19	5	5	0	8	9	1	7	0	6
hsa-miR-708-5p	0	1	0	1	7	0	0	0	4	0	0	4
hsa-miR-7-1-3p	76	78	86	91	32	122	102	99	177	215	59	98
hsa-miR-744-3p	0	0	0	0	1	0	0	0	0	0	0	0
hsa-miR-744-5p	5883	7726	6783	7027	3516	3612	4905	5496	4250	4367	2500	4821
hsa-miR-758-3p	0	0	7	1	0	3	1	1	0	3	2	3
hsa-miR-7-5p	61595	115397	102490	85533	40277	109208	140280	113330	108382	159927	75069	82822
hsa-miR-760	217	339	257	67	63	72	265	471	224	84	205	329
hsa-miR-769-5p	1	0	2	3	0	0	2	0	5	2	5	0
hsa-miR-7706	2	1	0	0	0	1	0	0	1	0	0	3
hsa-miR-7976	1	1	0	0	1	0	0	1	1	0	0	0
hsa-miR-7977	0	0	0	0	0	0	0	1	0	0	0	0
hsa-miR-7978	0	0	0	0	0	0	0	1	0	0	0	0
hsa-miR-802	0	0	1	0	0	0	0	1	0	0	0	0
hsa-miR-8072	0	4	0	0	0	0	0	0	0	0	0	0
hsa-miR-8485	11	4	4	2	10	53	15	46	41	16	14	24
hsa-miR-873-5p	0	0	0	0	0	0	0	0	0	0	1	0
hsa-miR-874-3p	11	12	29	26	24	6	12	8	23	12	15	7
hsa-miR-874-5p	2	0	0	0	0	0	0	0	2	2	0	0
hsa-miR-877-3p	7	29	14	9	3	13	11	8	3	8	2	3
hsa-miR-877-5p	109	112	100	30	19	17	19	21	67	48	15	53
hsa-miR-885-5p	0	0	0	0	0	0	0	0	1	0	0	0
hsa-miR-887-3p	0	0	0	0	0	0	0	1	0	0	0	0
hsa-miR-889-3p	2	3	0	1	0	0	0	1	1	0	5	0
hsa-miR-92a-1-5p	0	0	0	1	0	0	0	0	0	0	1	0
hsa-miR-92a-3p	6386	8905	5809	3907	1752	3317	3271	3624	4768	4045	2445	5201
hsa-miR-92b-3p	573	735	479	131	128	251	455	374	231	256	226	235
hsa-miR-92b-5p	26	53	34	9	6	7	7	8	3	21	12	6
hsa-miR-93-3p	33	32	62	38	11	22	35	17	41	37	24	14
hsa-miR-934	2	4	1	0	2	0	0	1	0	2	3	1
hsa-miR-93-5p	2029	1806	2384	6188	3244	2107	1357	1057	1353	3600	772	937
hsa-miR-9-3p	473	642	769	603	297	734	751	794	515	1107	258	355
hsa-miR-941	3	5	0	0	1	0	13	1	2	0	0	0
hsa-miR-942-5p	0	0	0	0	0	0	0	0	1	0	0	0
hsa-miR-95-3p	0	1	1	0	0	0	0	0	1	0	0	0
hsa-miR-9-5p	19986	27310	36504	27601	19225	28871	32705	34199	20632	36370	11685	15875
hsa-miR-96-5p	8	7	12	91	82	16	24	37	14	64	9	7
hsa-miR-98-3p	3	3	3	1	0	10	0	0	2	3	0	2
hsa-miR-98-5p	1151	1394	2039	2127	1271	1353	928	750	955	1554	592	815
hsa-miR-9901	0	0	0	0	0	0	1	0	0	0	0	0
hsa-miR-9903	0	1	0	0	0	0	0	0	0	0	0	0
hsa-miR-99a-5p	114726	176981	206000	137922	81304	108738	188950	159601	90302	144631	58507	114880
hsa-miR-99b-3p	4066	7416	7320	4183	1401	3314	5084	5621	3983	3690	2755	4953
hsa-miR-99b-5p	119049	168419	119837	51184	23411	59303	121874	139962	89984	72727	84506	125928
novel_109	0	1	0	1	0	0	0	2	4	1	1	1
novel_189	0	1	3	1	3	0	2	0	2	1	0	0
novel_195	0	2	5	2	2	1	5	0	0	0	0	0
novel_197	0	0	0	0	0	0	0	0	0	0	0	8
novel_209	1	0	2	4	1	6	2	0	0	2	3	3
novel_217	34	1	14	29	99	13	9	9	9	1	50	11
novel_239	3	0	5	0	0	0	0	0	0	0	0	0
novel_246	0	0	0	1	0	0	2	4	0	0	0	0
novel_283	0	0	0	1	25	0	0	0	0	0	0	0
novel_321	0	0	0	0	0	1	4	5	1	0	0	2
novel_336	0	3	0	0	2	0	0	0	0	0	3	6
novel_338	0	0	0	0	0	0	0	0	1	0	0	0
novel_349	10	6	19	1	0	23	208	294	18	18	5	8
novel_354	1	0	0	3	0	0	0	0	0	0	0	0
novel_368	0	0	0	0	0	2	0	8	0	0	1	0
novel_369	0	0	0	2	0	0	0	3	0	0	0	0
novel_372	9	0	5	0	1	30	2	0	10	0	5	11
novel_373	0	0	0	0	0	0	1	0	0	0	0	0
novel_380	1	0	1	1	0	2	0	5	0	0	0	0
novel_389	0	1	0	0	0	1	1	0	0	0	0	0
novel_395	0	0	0	0	5	0	0	0	0	0	0	0
novel_396	0	0	0	0	0	0	0	0	7	0	0	0
novel_399	0	0	0	0	0	0	0	0	0	0	0	7
novel_400	0	0	2	0	0	0	0	0	0	0	2	0
novel_403	0	0	0	3	0	0	0	0	0	0	0	0
novel_405	0	0	6	0	0	0	0	0	0	0	0	0
novel_419	0	0	0	0	0	8	0	0	0	0	0	0
