# Supplementary material for: Cyclic tensile strain facilitates proliferation and migration of human aortic smooth muscle cells and reduces their apoptosis via miRNA-187-3p
Source: Bioengineered. 2021 Dec 11;12(2):11439–50. doi: 10.1080/21655979.2021.2009321 (PMC8810176; doi:10.1080/21655979.2021.2009321)
Supplement: Supplemental Material [file KBIE_A_2009321_SM6731.zip › supplementary/Tab_S2.xlsx]

## Sheet: Enrichment
GroupID	Category	Term	Description	LogP	Log(q-value)	InTerm_InList	Genes	Symbols
1_Summary	GO Cellular Components	GO:0016323	basolateral plasma membrane	-5.41758	-1.41533	10/230	408,3949,4363,6533,7037,8140,8714,9053,9962,55333,6509,6535,81034,284439,4548,8566,1528,79939	ARRB1,LDLR,ABCC1,SLC6A6,TFRC,SLC7A5,ABCC3,MAP7,SLC23A2,SYNJ2BP,SLC1A4,SLC6A8,SLC25A32,SLC25A42,MTR,PDXK,CYB5A,SLC35E1
1_Member	GO Cellular Components	GO:0016323	basolateral plasma membrane	-5.41758	-1.41533	10/230	408,3949,4363,6533,7037,8140,8714,9053,9962,55333	ARRB1,LDLR,ABCC1,SLC6A6,TFRC,SLC7A5,ABCC3,MAP7,SLC23A2,SYNJ2BP
1_Member	GO Cellular Components	GO:0009925	basal plasma membrane	-5.00873	-1.41533	10/256	408,3949,4363,6533,7037,8140,8714,9053,9962,55333	ARRB1,LDLR,ABCC1,SLC6A6,TFRC,SLC7A5,ABCC3,MAP7,SLC23A2,SYNJ2BP
1_Member	GO Molecular Functions	GO:0072349	modified amino acid transmembrane transporter activity	-4.80269	-1.41533	4/23	4363,6509,6535,81034	ABCC1,SLC1A4,SLC6A8,SLC25A32
1_Member	GO Cellular Components	GO:0045178	basal part of cell	-4.73997	-1.41533	10/275	408,3949,4363,6533,7037,8140,8714,9053,9962,55333	ARRB1,LDLR,ABCC1,SLC6A6,TFRC,SLC7A5,ABCC3,MAP7,SLC23A2,SYNJ2BP
1_Member	GO Biological Processes	GO:0150104	transport across blood-brain barrier	-4.56616	-1.39011	6/87	4363,6509,6533,7037,8140,8714	ABCC1,SLC1A4,SLC6A6,TFRC,SLC7A5,ABCC3
1_Member	GO Biological Processes	GO:0010232	vascular transport	-4.5379	-1.39011	6/88	4363,6509,6533,7037,8140,8714	ABCC1,SLC1A4,SLC6A6,TFRC,SLC7A5,ABCC3
1_Member	GO Molecular Functions	GO:0008514	organic anion transmembrane transporter activity	-4.40714	-1.36303	8/186	4363,6509,6533,6535,8140,9962,81034,284439	ABCC1,SLC1A4,SLC6A6,SLC6A8,SLC7A5,SLC23A2,SLC25A32,SLC25A42
1_Member	GO Biological Processes	GO:0006767	water-soluble vitamin metabolic process	-4.28153	-1.32856	5/60	4363,4548,8566,9962,81034	ABCC1,MTR,PDXK,SLC23A2,SLC25A32
1_Member	GO Biological Processes	GO:0072337	modified amino acid transport	-4.10864	-1.23385	4/34	4363,6509,6535,81034	ABCC1,SLC1A4,SLC6A8,SLC25A32
1_Member	GO Molecular Functions	GO:0046943	carboxylic acid transmembrane transporter activity	-3.90042	-1.11671	7/164	4363,6509,6533,8140,8714,9962,81034	ABCC1,SLC1A4,SLC6A6,SLC7A5,ABCC3,SLC23A2,SLC25A32
1_Member	GO Molecular Functions	GO:0005342	organic acid transmembrane transporter activity	-3.88403	-1.1119	7/165	4363,6509,6533,8140,8714,9962,81034	ABCC1,SLC1A4,SLC6A6,SLC7A5,ABCC3,SLC23A2,SLC25A32
1_Member	GO Molecular Functions	GO:0008509	anion transmembrane transporter activity	-3.5201	-0.916374	9/316	4363,6509,6533,6535,8140,8714,9962,81034,284439	ABCC1,SLC1A4,SLC6A6,SLC6A8,SLC7A5,ABCC3,SLC23A2,SLC25A32,SLC25A42
1_Member	GO Biological Processes	GO:0042908	xenobiotic transport	-3.3833	-0.830724	4/52	4363,6533,8140,8714	ABCC1,SLC6A6,SLC7A5,ABCC3
1_Member	GO Molecular Functions	GO:1901682	sulfur compound transmembrane transporter activity	-3.3833	-0.830724	4/52	4363,6509,6533,8714	ABCC1,SLC1A4,SLC6A6,ABCC3
1_Member	GO Biological Processes	GO:1905039	carboxylic acid transmembrane transport	-3.28078	-0.786195	6/149	4363,6509,6533,8140,9962,81034	ABCC1,SLC1A4,SLC6A6,SLC7A5,SLC23A2,SLC25A32
1_Member	GO Biological Processes	GO:1903825	organic acid transmembrane transport	-3.26544	-0.784879	6/150	4363,6509,6533,8140,9962,81034	ABCC1,SLC1A4,SLC6A6,SLC7A5,SLC23A2,SLC25A32
1_Member	GO Biological Processes	GO:0046942	carboxylic acid transport	-3.25641	-0.784879	8/274	4363,6509,6533,6535,8140,8714,9962,81034	ABCC1,SLC1A4,SLC6A6,SLC6A8,SLC7A5,ABCC3,SLC23A2,SLC25A32
1_Member	GO Biological Processes	GO:0015711	organic anion transport	-3.15627	-0.728633	9/355	4363,6509,6533,6535,8140,8714,9962,81034,284439	ABCC1,SLC1A4,SLC6A6,SLC6A8,SLC7A5,ABCC3,SLC23A2,SLC25A32,SLC25A42
1_Member	GO Biological Processes	GO:0006766	vitamin metabolic process	-3.12102	-0.711232	5/106	4363,4548,8566,9962,81034	ABCC1,MTR,PDXK,SLC23A2,SLC25A32
1_Member	GO Molecular Functions	GO:0042910	xenobiotic transmembrane transporter activity	-2.93381	-0.615317	3/31	4363,6533,8714	ABCC1,SLC6A6,ABCC3
1_Member	GO Molecular Functions	GO:0090482	vitamin transmembrane transporter activity	-2.89319	-0.582672	3/32	4363,9962,81034	ABCC1,SLC23A2,SLC25A32
1_Member	GO Biological Processes	GO:0098656	anion transmembrane transport	-2.83798	-0.550529	7/247	4363,6509,6535,8140,9962,81034,284439	ABCC1,SLC1A4,SLC6A8,SLC7A5,SLC23A2,SLC25A32,SLC25A42
1_Member	GO Molecular Functions	GO:0022804	active transmembrane transporter activity	-2.74471	-0.50854	9/407	1528,4363,6509,6533,6535,8140,8714,9962,79939	CYB5A,ABCC1,SLC1A4,SLC6A6,SLC6A8,SLC7A5,ABCC3,SLC23A2,SLC35E1
1_Member	GO Molecular Functions	GO:0015175	neutral amino acid transmembrane transporter activity	-2.67535	-0.478757	3/38	6509,6533,8140	SLC1A4,SLC6A6,SLC7A5
1_Member	GO Biological Processes	GO:0089718	amino acid import across plasma membrane	-2.49226	-0.358027	3/44	6509,6533,8140	SLC1A4,SLC6A6,SLC7A5
1_Member	GO Biological Processes	GO:0051180	vitamin transport	-2.46443	-0.353064	3/45	4363,9962,81034	ABCC1,SLC23A2,SLC25A32
1_Member	GO Biological Processes	GO:0015804	neutral amino acid transport	-2.38485	-0.32297	3/48	6509,6533,8140	SLC1A4,SLC6A6,SLC7A5
1_Member	GO Biological Processes	GO:0015849	organic acid transport	-2.32967	-0.291629	7/305	4363,6509,6533,8140,8714,9962,81034	ABCC1,SLC1A4,SLC6A6,SLC7A5,ABCC3,SLC23A2,SLC25A32
1_Member	GO Biological Processes	GO:0043090	amino acid import	-2.26372	-0.262056	3/53	6509,6533,8140	SLC1A4,SLC6A6,SLC7A5
1_Member	GO Biological Processes	GO:0072348	sulfur compound transport	-2.24102	-0.25272	3/54	4363,6509,6533	ABCC1,SLC1A4,SLC6A6
1_Member	GO Molecular Functions	GO:0015291	secondary active transmembrane transporter activity	-2.22977	-0.245216	6/241	6509,6533,6535,8140,9962,79939	SLC1A4,SLC6A6,SLC6A8,SLC7A5,SLC23A2,SLC35E1
1_Member	GO Biological Processes	GO:0003018	vascular process in circulatory system	-2.05186	-0.132913	6/263	4363,6509,6533,7037,8140,8714	ABCC1,SLC1A4,SLC6A6,TFRC,SLC7A5,ABCC3
1_Member	GO Molecular Functions	GO:0022853	active ion transmembrane transporter activity	-2.01411	-0.106246	6/268	1528,4363,6533,6535,8714,9962	CYB5A,ABCC1,SLC6A6,SLC6A8,ABCC3,SLC23A2
1_Member	GO Molecular Functions	GO:0015370	solute:sodium symporter activity	-1.88198	-0.0298319	3/73	6533,6535,9962	SLC6A6,SLC6A8,SLC23A2
1_Member	GO Molecular Functions	GO:0015293	symporter activity	-1.78736	0	4/144	6509,6533,6535,9962	SLC1A4,SLC6A6,SLC6A8,SLC23A2
1_Member	GO Molecular Functions	GO:0015171	amino acid transmembrane transporter activity	-1.70638	0	3/85	6509,6533,8140	SLC1A4,SLC6A6,SLC7A5
1_Member	GO Biological Processes	GO:0003333	amino acid transmembrane transport	-1.54613	0	3/98	6509,6533,8140	SLC1A4,SLC6A6,SLC7A5
1_Member	GO Molecular Functions	GO:0015294	solute:cation symporter activity	-1.48046	0	3/104	6533,6535,9962	SLC6A6,SLC6A8,SLC23A2
2_Summary	GO Biological Processes	GO:0032456	endocytic recycling	-5.00465	-1.41533	6/73	10079,11021,11149,22853,23163,54520,6711,23585,7037,23432	ATP9A,RAB35,BVES,LMTK2,GGA3,CCDC93,SPTBN1,TMEM50A,TFRC,GPR161
2_Member	GO Biological Processes	GO:0032456	endocytic recycling	-5.00465	-1.41533	6/73	10079,11021,11149,22853,23163,54520	ATP9A,RAB35,BVES,LMTK2,GGA3,CCDC93
2_Member	GO Biological Processes	GO:0098876	vesicle-mediated transport to the plasma membrane	-4.37252	-1.36303	7/138	6711,10079,11021,11149,22853,23163,54520	SPTBN1,ATP9A,RAB35,BVES,LMTK2,GGA3,CCDC93
2_Member	GO Biological Processes	GO:0016197	endosomal transport	-2.97295	-0.629637	7/234	10079,11021,11149,22853,23163,23585,54520	ATP9A,RAB35,BVES,LMTK2,GGA3,TMEM50A,CCDC93
2_Member	GO Cellular Components	GO:0055037	recycling endosome	-2.67894	-0.478757	6/195	7037,10079,11021,22853,23163,23432	TFRC,ATP9A,RAB35,LMTK2,GGA3,GPR161
2_Member	GO Biological Processes	GO:0006893	Golgi to plasma membrane transport	-2.07478	-0.154231	3/62	6711,23163,54520	SPTBN1,GGA3,CCDC93
2_Member	GO Cellular Components	GO:0055038	recycling endosome membrane	-1.61677	0	3/92	10079,11021,23163	ATP9A,RAB35,GGA3
2_Member	GO Biological Processes	GO:0006892	post-Golgi vesicle-mediated transport	-1.45958	0	3/106	6711,23163,54520	SPTBN1,GGA3,CCDC93
3_Summary	GO Biological Processes	GO:0014706	striated muscle tissue development	-4.91511	-1.41533	12/384	1938,2626,4086,5292,5728,9318,9759,11149,11214,57496,79647,221496,832,10152,104,5054	EEF2,GATA4,SMAD1,PIM1,PTEN,COPS2,HDAC4,BVES,AKAP13,MRTFB,AKIRIN1,LEMD2,CAPZB,ABI2,ADARB1,SERPINE1
3_Member	GO Biological Processes	GO:0014706	striated muscle tissue development	-4.91511	-1.41533	12/384	1938,2626,4086,5292,5728,9318,9759,11149,11214,57496,79647,221496	EEF2,GATA4,SMAD1,PIM1,PTEN,COPS2,HDAC4,BVES,AKAP13,MRTFB,AKIRIN1,LEMD2
3_Member	GO Biological Processes	GO:0060537	muscle tissue development	-4.70772	-1.41533	12/403	1938,2626,4086,5292,5728,9318,9759,11149,11214,57496,79647,221496	EEF2,GATA4,SMAD1,PIM1,PTEN,COPS2,HDAC4,BVES,AKAP13,MRTFB,AKIRIN1,LEMD2
3_Member	GO Biological Processes	GO:0010591	regulation of lamellipodium assembly	-3.74418	-1.03797	4/42	832,9759,10152,79647	CAPZB,HDAC4,ABI2,AKIRIN1
3_Member	GO Biological Processes	GO:1902743	regulation of lamellipodium organization	-3.32033	-0.804123	4/54	832,9759,10152,79647	CAPZB,HDAC4,ABI2,AKIRIN1
3_Member	GO Biological Processes	GO:0007519	skeletal muscle tissue development	-3.20528	-0.747903	6/154	1938,9318,9759,11149,79647,221496	EEF2,COPS2,HDAC4,BVES,AKIRIN1,LEMD2
3_Member	GO Biological Processes	GO:0060538	skeletal muscle organ development	-3.0489	-0.674715	6/165	1938,9318,9759,11149,79647,221496	EEF2,COPS2,HDAC4,BVES,AKIRIN1,LEMD2
3_Member	GO Biological Processes	GO:0010592	positive regulation of lamellipodium assembly	-3.01949	-0.651219	3/29	9759,10152,79647	HDAC4,ABI2,AKIRIN1
3_Member	GO Biological Processes	GO:0035914	skeletal muscle cell differentiation	-2.96528	-0.626206	4/67	1938,9318,79647,221496	EEF2,COPS2,AKIRIN1,LEMD2
3_Member	GO Biological Processes	GO:0030032	lamellipodium assembly	-2.84875	-0.557536	4/72	832,9759,10152,79647	CAPZB,HDAC4,ABI2,AKIRIN1
3_Member	GO Biological Processes	GO:0007517	muscle organ development	-2.76461	-0.517941	8/327	104,1938,9318,9759,11149,57496,79647,221496	ADARB1,EEF2,COPS2,HDAC4,BVES,MRTFB,AKIRIN1,LEMD2
3_Member	GO Biological Processes	GO:1902745	positive regulation of lamellipodium organization	-2.70893	-0.493742	3/37	9759,10152,79647	HDAC4,ABI2,AKIRIN1
3_Member	GO Biological Processes	GO:0097581	lamellipodium organization	-2.49422	-0.358027	4/90	832,9759,10152,79647	CAPZB,HDAC4,ABI2,AKIRIN1
3_Member	GO Biological Processes	GO:0120034	positive regulation of plasma membrane bounded cell projection assembly	-1.46996	0	3/105	9759,10152,79647	HDAC4,ABI2,AKIRIN1
3_Member	GO Biological Processes	GO:0014812	muscle cell migration	-1.4192	0	3/110	5054,9759,79647	SERPINE1,HDAC4,AKIRIN1
4_Summary	GO Biological Processes	GO:0030100	regulation of endocytosis	-4.81428	-1.41533	9/214	27,408,1601,4289,5054,9711,55738,57534,114781,950,3949,4017,7037,10079,11021,5728,11149,22853	ABL2,ARRB1,DAB2,MKLN1,SERPINE1,RUBCN,ARFGAP1,MIB1,BTBD9,SCARB2,LDLR,LOXL2,TFRC,ATP9A,RAB35,PTEN,BVES,LMTK2
4_Member	GO Biological Processes	GO:0030100	regulation of endocytosis	-4.81428	-1.41533	9/214	27,408,1601,4289,5054,9711,55738,57534,114781	ABL2,ARRB1,DAB2,MKLN1,SERPINE1,RUBCN,ARFGAP1,MIB1,BTBD9
4_Member	GO Biological Processes	GO:0006897	endocytosis	-3.96523	-1.15164	14/636	27,408,950,1601,3949,4017,4289,5054,7037,9711,10079,55738,57534,114781	ABL2,ARRB1,SCARB2,DAB2,LDLR,LOXL2,MKLN1,SERPINE1,TFRC,RUBCN,ATP9A,ARFGAP1,MIB1,BTBD9
4_Member	GO Cellular Components	GO:0005905	clathrin-coated pit	-3.95948	-1.15164	5/70	408,1601,3949,7037,11021	ARRB1,DAB2,LDLR,TFRC,RAB35
4_Member	GO Biological Processes	GO:0060627	regulation of vesicle-mediated transport	-3.58241	-0.947357	12/530	27,408,1601,4289,5054,5728,9711,10079,11149,55738,57534,114781	ABL2,ARRB1,DAB2,MKLN1,SERPINE1,PTEN,RUBCN,ATP9A,BVES,ARFGAP1,MIB1,BTBD9
4_Member	GO Biological Processes	GO:0006898	receptor-mediated endocytosis	-2.81801	-0.543226	7/249	408,950,1601,3949,4289,5054,7037	ARRB1,SCARB2,DAB2,LDLR,MKLN1,SERPINE1,TFRC
4_Member	GO Biological Processes	GO:0045807	positive regulation of endocytosis	-2.31538	-0.285685	4/101	408,1601,5054,57534	ARRB1,DAB2,SERPINE1,MIB1
4_Member	GO Biological Processes	GO:0048260	positive regulation of receptor-mediated endocytosis	-2.26372	-0.262056	3/53	408,1601,5054	ARRB1,DAB2,SERPINE1
4_Member	GO Biological Processes	GO:0043112	receptor metabolic process	-2.26067	-0.260938	5/167	408,4289,7037,11149,22853	ARRB1,MKLN1,TFRC,BVES,LMTK2
4_Member	GO Biological Processes	GO:0048259	regulation of receptor-mediated endocytosis	-2.13116	-0.180649	4/114	408,1601,4289,5054	ARRB1,DAB2,MKLN1,SERPINE1
4_Member	GO Molecular Functions	GO:0030276	clathrin binding	-1.8981	-0.0375485	3/72	408,1601,3949	ARRB1,DAB2,LDLR
4_Member	GO Biological Processes	GO:0031623	receptor internalization	-1.38056	0	3/114	408,4289,7037	ARRB1,MKLN1,TFRC
5_Summary	GO Biological Processes	GO:0071363	cellular response to growth factor stimulus	-4.73927	-1.41533	16/689	93,1030,1601,1845,1938,2626,3340,4086,4131,5728,5781,11021,23768,161742,221496,283149,4017,6711,139285	ACVR2B,CDKN2B,DAB2,DUSP3,EEF2,GATA4,NDST1,SMAD1,MAP1B,PTEN,PTPN11,RAB35,FLRT2,SPRED1,LEMD2,BCL9L,LOXL2,SPTBN1,AMER1
5_Member	GO Biological Processes	GO:0071363	cellular response to growth factor stimulus	-4.73927	-1.41533	16/689	93,1030,1601,1845,1938,2626,3340,4086,4131,5728,5781,11021,23768,161742,221496,283149	ACVR2B,CDKN2B,DAB2,DUSP3,EEF2,GATA4,NDST1,SMAD1,MAP1B,PTEN,PTPN11,RAB35,FLRT2,SPRED1,LEMD2,BCL9L
5_Member	GO Biological Processes	GO:0070848	response to growth factor	-4.50868	-1.38721	16/720	93,1030,1601,1845,1938,2626,3340,4086,4131,5728,5781,11021,23768,161742,221496,283149	ACVR2B,CDKN2B,DAB2,DUSP3,EEF2,GATA4,NDST1,SMAD1,MAP1B,PTEN,PTPN11,RAB35,FLRT2,SPRED1,LEMD2,BCL9L
5_Member	GO Biological Processes	GO:0010717	regulation of epithelial to mesenchymal transition	-3.25598	-0.784879	5/99	1601,4017,5728,161742,283149	DAB2,LOXL2,PTEN,SPRED1,BCL9L
5_Member	GO Biological Processes	GO:0007178	transmembrane receptor protein serine/threonine kinase signaling pathway	-3.12187	-0.711232	9/359	93,1030,1601,2626,4086,6711,161742,221496,283149	ACVR2B,CDKN2B,DAB2,GATA4,SMAD1,SPTBN1,SPRED1,LEMD2,BCL9L
5_Member	GO Biological Processes	GO:0090092	regulation of transmembrane receptor protein serine/threonine kinase signaling pathway	-2.74007	-0.50854	7/257	93,1030,1601,2626,161742,221496,283149	ACVR2B,CDKN2B,DAB2,GATA4,SPRED1,LEMD2,BCL9L
5_Member	GO Biological Processes	GO:0060485	mesenchyme development	-2.43212	-0.339089	7/292	1601,2626,4017,5728,139285,161742,283149	DAB2,GATA4,LOXL2,PTEN,AMER1,SPRED1,BCL9L
5_Member	GO Biological Processes	GO:0001837	epithelial to mesenchymal transition	-2.35005	-0.299168	5/159	1601,4017,5728,161742,283149	DAB2,LOXL2,PTEN,SPRED1,BCL9L
5_Member	GO Biological Processes	GO:0010718	positive regulation of epithelial to mesenchymal transition	-2.2869	-0.269444	3/52	1601,4017,283149	DAB2,LOXL2,BCL9L
5_Member	GO Biological Processes	GO:0048762	mesenchymal cell differentiation	-2.25566	-0.258818	6/238	1601,4017,5728,139285,161742,283149	DAB2,LOXL2,PTEN,AMER1,SPRED1,BCL9L
5_Member	GO Biological Processes	GO:0090100	positive regulation of transmembrane receptor protein serine/threonine kinase signaling pathway	-2.13116	-0.180649	4/114	93,1030,1601,2626	ACVR2B,CDKN2B,DAB2,GATA4
5_Member	GO Biological Processes	GO:0017015	regulation of transforming growth factor beta receptor signaling pathway	-1.94721	-0.0651185	4/129	1030,1601,161742,283149	CDKN2B,DAB2,SPRED1,BCL9L
5_Member	GO Biological Processes	GO:0007179	transforming growth factor beta receptor signaling pathway	-1.92377	-0.0532977	5/202	1030,1601,4086,161742,283149	CDKN2B,DAB2,SMAD1,SPRED1,BCL9L
5_Member	GO Biological Processes	GO:1903844	regulation of cellular response to transforming growth factor beta stimulus	-1.91349	-0.048716	4/132	1030,1601,161742,283149	CDKN2B,DAB2,SPRED1,BCL9L
6_Summary	GO Biological Processes	GO:0036010	protein localization to endosome	-4.72579	-1.41533	4/24	11021,11215,54472,55754,8566,9761,22918	RAB35,AKAP11,TOLLIP,TMEM30A,PDXK,MLEC,CD93
6_Member	GO Biological Processes	GO:0036010	protein localization to endosome	-4.72579	-1.41533	4/24	11021,11215,54472,55754	RAB35,AKAP11,TOLLIP,TMEM30A
6_Member	GO Cellular Components	GO:0042581	specific granule	-2.33858	-0.294165	5/160	8566,9761,22918,54472,55754	PDXK,MLEC,CD93,TOLLIP,TMEM30A
6_Member	GO Cellular Components	GO:0035579	specific granule membrane	-1.62907	0	3/91	9761,22918,55754	MLEC,CD93,TMEM30A
7_Summary	GO Biological Processes	GO:0001568	blood vessel development	-4.71654	-1.41533	17/771	93,2113,2626,3340,3949,4017,4086,5054,5613,5728,6659,26523,55333,57534,161742,284361,441478,5781,8609	ACVR2B,ETS1,GATA4,NDST1,LDLR,LOXL2,SMAD1,SERPINE1,PRKX,PTEN,SOX4,AGO1,SYNJ2BP,MIB1,SPRED1,EMC10,NRARP,PTPN11,KLF7
7_Member	GO Biological Processes	GO:0001568	blood vessel development	-4.71654	-1.41533	17/771	93,2113,2626,3340,3949,4017,4086,5054,5613,5728,6659,26523,55333,57534,161742,284361,441478	ACVR2B,ETS1,GATA4,NDST1,LDLR,LOXL2,SMAD1,SERPINE1,PRKX,PTEN,SOX4,AGO1,SYNJ2BP,MIB1,SPRED1,EMC10,NRARP
7_Member	GO Biological Processes	GO:0048514	blood vessel morphogenesis	-3.58219	-0.947357	14/693	2113,2626,3949,4017,4086,5054,5613,5728,6659,26523,55333,161742,284361,441478	ETS1,GATA4,LDLR,LOXL2,SMAD1,SERPINE1,PRKX,PTEN,SOX4,AGO1,SYNJ2BP,SPRED1,EMC10,NRARP
7_Member	GO Biological Processes	GO:0045765	regulation of angiogenesis	-2.61276	-0.431114	8/346	2113,2626,4086,5054,26523,55333,161742,284361	ETS1,GATA4,SMAD1,SERPINE1,AGO1,SYNJ2BP,SPRED1,EMC10
7_Member	GO Biological Processes	GO:1901342	regulation of vasculature development	-2.56708	-0.394351	8/352	2113,2626,4086,5054,26523,55333,161742,284361	ETS1,GATA4,SMAD1,SERPINE1,AGO1,SYNJ2BP,SPRED1,EMC10
7_Member	GO Biological Processes	GO:0043542	endothelial cell migration	-2.52356	-0.373048	7/281	2113,4017,5613,5728,55333,161742,284361	ETS1,LOXL2,PRKX,PTEN,SYNJ2BP,SPRED1,EMC10
7_Member	GO Biological Processes	GO:0010631	epithelial cell migration	-2.51507	-0.369986	8/359	2113,4017,5613,5728,5781,55333,161742,284361	ETS1,LOXL2,PRKX,PTEN,PTPN11,SYNJ2BP,SPRED1,EMC10
7_Member	GO Biological Processes	GO:0090132	epithelium migration	-2.4932	-0.358027	8/362	2113,4017,5613,5728,5781,55333,161742,284361	ETS1,LOXL2,PRKX,PTEN,PTPN11,SYNJ2BP,SPRED1,EMC10
7_Member	GO Biological Processes	GO:0090130	tissue migration	-2.45727	-0.348398	8/367	2113,4017,5613,5728,5781,55333,161742,284361	ETS1,LOXL2,PRKX,PTEN,PTPN11,SYNJ2BP,SPRED1,EMC10
7_Member	GO Biological Processes	GO:0045766	positive regulation of angiogenesis	-2.11621	-0.180375	5/181	2113,2626,4086,5054,284361	ETS1,GATA4,SMAD1,SERPINE1,EMC10
7_Member	GO Biological Processes	GO:1904018	positive regulation of vasculature development	-2.11621	-0.180375	5/181	2113,2626,4086,5054,284361	ETS1,GATA4,SMAD1,SERPINE1,EMC10
7_Member	GO Biological Processes	GO:0002040	sprouting angiogenesis	-2.04908	-0.131733	5/188	4017,4086,55333,161742,441478	LOXL2,SMAD1,SYNJ2BP,SPRED1,NRARP
7_Member	GO Biological Processes	GO:0001935	endothelial cell proliferation	-1.94099	-0.0603646	5/200	4017,5613,55333,284361,441478	LOXL2,PRKX,SYNJ2BP,EMC10,NRARP
7_Member	GO Biological Processes	GO:0016525	negative regulation of angiogenesis	-1.73855	0	4/149	5054,26523,55333,161742	SERPINE1,AGO1,SYNJ2BP,SPRED1
7_Member	GO Biological Processes	GO:2000181	negative regulation of blood vessel morphogenesis	-1.71958	0	4/151	5054,26523,55333,161742	SERPINE1,AGO1,SYNJ2BP,SPRED1
7_Member	GO Biological Processes	GO:1901343	negative regulation of vasculature development	-1.71022	0	4/152	5054,26523,55333,161742	SERPINE1,AGO1,SYNJ2BP,SPRED1
7_Member	GO Biological Processes	GO:0030856	regulation of epithelial cell differentiation	-1.68258	0	4/155	5054,5613,8609,161742	SERPINE1,PRKX,KLF7,SPRED1
8_Summary	GO Biological Processes	GO:0000165	MAPK cascade	-4.68807	-1.41533	17/775	408,1845,2626,3340,3480,4086,5728,5781,7187,11214,11329,51776,55333,57161,161742,221496,284361,27,754,3925,80196,4289,5054,5613,6695,10551,11149,8732,5531,3633,55197	ARRB1,DUSP3,GATA4,NDST1,IGF1R,SMAD1,PTEN,PTPN11,TRAF3,AKAP13,STK38,MAP3K20,SYNJ2BP,PELI2,SPRED1,LEMD2,EMC10,ABL2,PTTG1IP,STMN1,RNF34,MKLN1,SERPINE1,PRKX,SPOCK1,AGR2,BVES,RNGTT,PPP4C,INPP5B,RPRD1A
8_Member	GO Biological Processes	GO:0000165	MAPK cascade	-4.68807	-1.41533	17/775	408,1845,2626,3340,3480,4086,5728,5781,7187,11214,11329,51776,55333,57161,161742,221496,284361	ARRB1,DUSP3,GATA4,NDST1,IGF1R,SMAD1,PTEN,PTPN11,TRAF3,AKAP13,STK38,MAP3K20,SYNJ2BP,PELI2,SPRED1,LEMD2,EMC10
8_Member	GO Biological Processes	GO:0043409	negative regulation of MAPK cascade	-4.59601	-1.39011	8/175	408,1845,3480,5728,11329,55333,161742,221496	ARRB1,DUSP3,IGF1R,PTEN,STK38,SYNJ2BP,SPRED1,LEMD2
8_Member	GO Biological Processes	GO:0043408	regulation of MAPK cascade	-4.2655	-1.32856	15/674	408,1845,2626,3340,3480,5728,5781,7187,11214,11329,55333,57161,161742,221496,284361	ARRB1,DUSP3,GATA4,NDST1,IGF1R,PTEN,PTPN11,TRAF3,AKAP13,STK38,SYNJ2BP,PELI2,SPRED1,LEMD2,EMC10
8_Member	GO Biological Processes	GO:0070373	negative regulation of ERK1 and ERK2 cascade	-3.73667	-1.03797	5/78	408,1845,5728,55333,161742	ARRB1,DUSP3,PTEN,SYNJ2BP,SPRED1
8_Member	GO Biological Processes	GO:1902532	negative regulation of intracellular signal transduction	-3.57499	-0.947357	12/531	27,408,754,1845,3480,3925,5728,11329,55333,80196,161742,221496	ABL2,ARRB1,PTTG1IP,DUSP3,IGF1R,STMN1,PTEN,STK38,SYNJ2BP,RNF34,SPRED1,LEMD2
8_Member	GO Biological Processes	GO:0031589	cell-substrate adhesion	-3.07956	-0.685056	9/364	1845,4289,5054,5613,5728,5781,6695,10551,11149	DUSP3,MKLN1,SERPINE1,PRKX,PTEN,PTPN11,SPOCK1,AGR2,BVES
8_Member	GO Biological Processes	GO:0043410	positive regulation of MAPK cascade	-2.79457	-0.53565	10/481	408,2626,3340,3480,5728,5781,7187,11214,57161,284361	ARRB1,GATA4,NDST1,IGF1R,PTEN,PTPN11,TRAF3,AKAP13,PELI2,EMC10
8_Member	GO Molecular Functions	GO:0008138	protein tyrosine/serine/threonine phosphatase activity	-2.41075	-0.339089	3/47	1845,5728,8732	DUSP3,PTEN,RNGTT
8_Member	GO Biological Processes	GO:0010810	regulation of cell-substrate adhesion	-2.4106	-0.339089	6/221	1845,5054,5728,5781,6695,10551	DUSP3,SERPINE1,PTEN,PTPN11,SPOCK1,AGR2
8_Member	GO Biological Processes	GO:0035335	peptidyl-tyrosine dephosphorylation	-2.30025	-0.275769	4/102	1845,5728,5781,8732	DUSP3,PTEN,PTPN11,RNGTT
8_Member	GO Molecular Functions	GO:0004725	protein tyrosine phosphatase activity	-2.2705	-0.262056	4/104	1845,5728,5781,8732	DUSP3,PTEN,PTPN11,RNGTT
8_Member	GO Biological Processes	GO:0070372	regulation of ERK1 and ERK2 cascade	-2.2547	-0.258818	7/315	408,1845,2626,5728,5781,55333,161742	ARRB1,DUSP3,GATA4,PTEN,PTPN11,SYNJ2BP,SPRED1
8_Member	GO Molecular Functions	GO:0004721	phosphoprotein phosphatase activity	-2.16617	-0.199864	5/176	1845,5531,5728,5781,8732	DUSP3,PPP4C,PTEN,PTPN11,RNGTT
8_Member	GO Biological Processes	GO:0070371	ERK1 and ERK2 cascade	-2.10042	-0.170112	7/337	408,1845,2626,5728,5781,55333,161742	ARRB1,DUSP3,GATA4,PTEN,PTPN11,SYNJ2BP,SPRED1
8_Member	GO Biological Processes	GO:0051893	regulation of focal adhesion assembly	-2.00048	-0.100352	3/66	1845,5728,5781	DUSP3,PTEN,PTPN11
8_Member	GO Biological Processes	GO:0090109	regulation of cell-substrate junction assembly	-2.00048	-0.100352	3/66	1845,5728,5781	DUSP3,PTEN,PTPN11
8_Member	GO Biological Processes	GO:0001952	regulation of cell-matrix adhesion	-1.95866	-0.074858	4/128	1845,5054,5728,5781	DUSP3,SERPINE1,PTEN,PTPN11
8_Member	GO Molecular Functions	GO:0016791	phosphatase activity	-1.92721	-0.0532977	6/280	1845,3633,5531,5728,5781,8732	DUSP3,INPP5B,PPP4C,PTEN,PTPN11,RNGTT
8_Member	GO Biological Processes	GO:0150116	regulation of cell-substrate junction organization	-1.91447	-0.048716	3/71	1845,5728,5781	DUSP3,PTEN,PTPN11
8_Member	GO Molecular Functions	GO:0106306	protein serine phosphatase activity	-1.88198	-0.0298319	3/73	1845,5531,5728	DUSP3,PPP4C,PTEN
8_Member	GO Molecular Functions	GO:0106307	protein threonine phosphatase activity	-1.88198	-0.0298319	3/73	1845,5531,5728	DUSP3,PPP4C,PTEN
8_Member	GO Biological Processes	GO:0006470	protein dephosphorylation	-1.87877	-0.0292837	6/287	1845,5531,5728,5781,8732,55197	DUSP3,PPP4C,PTEN,PTPN11,RNGTT,RPRD1A
8_Member	GO Biological Processes	GO:0048041	focal adhesion assembly	-1.67992	0	3/87	1845,5728,5781	DUSP3,PTEN,PTPN11
8_Member	GO Biological Processes	GO:0007160	cell-matrix adhesion	-1.67496	0	5/234	1845,4289,5054,5728,5781	DUSP3,MKLN1,SERPINE1,PTEN,PTPN11
8_Member	GO Biological Processes	GO:0007044	cell-substrate junction assembly	-1.58079	0	3/95	1845,5728,5781	DUSP3,PTEN,PTPN11
8_Member	GO Molecular Functions	GO:0004722	protein serine/threonine phosphatase activity	-1.54613	0	3/98	1845,5531,5728	DUSP3,PPP4C,PTEN
8_Member	GO Biological Processes	GO:0150115	cell-substrate junction organization	-1.51272	0	3/101	1845,5728,5781	DUSP3,PTEN,PTPN11
8_Member	GO Molecular Functions	GO:1990782	protein tyrosine kinase binding	-1.48046	0	3/104	1845,5728,5781	DUSP3,PTEN,PTPN11
8_Member	GO Biological Processes	GO:0007173	epidermal growth factor receptor signaling pathway	-1.42912	0	3/109	1845,5781,10551	DUSP3,PTPN11,AGR2
8_Member	GO Biological Processes	GO:0010633	negative regulation of epithelial cell migration	-1.39967	0	3/112	5728,55333,161742	PTEN,SYNJ2BP,SPRED1
8_Member	GO Biological Processes	GO:0038127	ERBB signaling pathway	-1.30804	0	3/122	1845,5781,10551	DUSP3,PTPN11,AGR2
9_Summary	GO Biological Processes	GO:0006511	ubiquitin-dependent protein catabolic process	-4.55146	-1.39011	15/636	408,1601,5728,6907,7332,23190,28951,54472,55298,57478,57534,57542,58476,79791,80196	ARRB1,DAB2,PTEN,TBL1X,UBE2L3,UBXN4,TRIB2,TOLLIP,RNF121,USP31,MIB1,KLHL42,TP53INP2,FBXO31,RNF34
9_Member	GO Biological Processes	GO:0006511	ubiquitin-dependent protein catabolic process	-4.55146	-1.39011	15/636	408,1601,5728,6907,7332,23190,28951,54472,55298,57478,57534,57542,58476,79791,80196	ARRB1,DAB2,PTEN,TBL1X,UBE2L3,UBXN4,TRIB2,TOLLIP,RNF121,USP31,MIB1,KLHL42,TP53INP2,FBXO31,RNF34
9_Member	GO Biological Processes	GO:0019941	modification-dependent protein catabolic process	-4.47402	-1.37738	15/646	408,1601,5728,6907,7332,23190,28951,54472,55298,57478,57534,57542,58476,79791,80196	ARRB1,DAB2,PTEN,TBL1X,UBE2L3,UBXN4,TRIB2,TOLLIP,RNF121,USP31,MIB1,KLHL42,TP53INP2,FBXO31,RNF34
9_Member	GO Biological Processes	GO:0043632	modification-dependent macromolecule catabolic process	-4.39067	-1.36303	15/657	408,1601,5728,6907,7332,23190,28951,54472,55298,57478,57534,57542,58476,79791,80196	ARRB1,DAB2,PTEN,TBL1X,UBE2L3,UBXN4,TRIB2,TOLLIP,RNF121,USP31,MIB1,KLHL42,TP53INP2,FBXO31,RNF34
9_Member	GO Biological Processes	GO:0043161	proteasome-mediated ubiquitin-dependent protein catabolic process	-2.7303	-0.502235	9/409	408,1601,6907,23190,28951,55298,57542,79791,80196	ARRB1,DAB2,TBL1X,UBXN4,TRIB2,RNF121,KLHL42,FBXO31,RNF34
10_Summary	GO Biological Processes	GO:1903322	positive regulation of protein modification by small protein conjugation or removal	-4.37252	-1.36303	7/138	408,754,5728,7332,9759,54472,139285,6659,1601,3949,23112,23163,28951,29110,58476,255967	ARRB1,PTTG1IP,PTEN,UBE2L3,HDAC4,TOLLIP,AMER1,SOX4,DAB2,LDLR,TNRC6B,GGA3,TRIB2,TBK1,TP53INP2,PAN3
10_Member	GO Biological Processes	GO:1903322	positive regulation of protein modification by small protein conjugation or removal	-4.37252	-1.36303	7/138	408,754,5728,7332,9759,54472,139285	ARRB1,PTTG1IP,PTEN,UBE2L3,HDAC4,TOLLIP,AMER1
10_Member	GO Biological Processes	GO:1903320	regulation of protein modification by small protein conjugation or removal	-3.61523	-0.962283	8/242	408,754,5728,6659,7332,9759,54472,139285	ARRB1,PTTG1IP,PTEN,SOX4,UBE2L3,HDAC4,TOLLIP,AMER1
10_Member	GO Biological Processes	GO:0009896	positive regulation of catabolic process	-3.27408	-0.785489	11/493	754,1601,3949,5728,23112,23163,28951,29110,58476,139285,255967	PTTG1IP,DAB2,LDLR,PTEN,TNRC6B,GGA3,TRIB2,TBK1,TP53INP2,AMER1,PAN3
10_Member	GO Biological Processes	GO:1903364	positive regulation of cellular protein catabolic process	-3.17588	-0.731471	6/156	754,1601,3949,5728,28951,139285	PTTG1IP,DAB2,LDLR,PTEN,TRIB2,AMER1
10_Member	GO Biological Processes	GO:0031331	positive regulation of cellular catabolic process	-3.1749	-0.731471	10/428	754,1601,3949,5728,23112,28951,29110,58476,139285,255967	PTTG1IP,DAB2,LDLR,PTEN,TNRC6B,TRIB2,TBK1,TP53INP2,AMER1,PAN3
10_Member	GO Biological Processes	GO:0045732	positive regulation of protein catabolic process	-2.99454	-0.642627	7/232	754,1601,3949,5728,23163,28951,139285	PTTG1IP,DAB2,LDLR,PTEN,GGA3,TRIB2,AMER1
10_Member	GO Biological Processes	GO:0031398	positive regulation of protein ubiquitination	-2.8956	-0.582672	5/119	408,754,5728,7332,139285	ARRB1,PTTG1IP,PTEN,UBE2L3,AMER1
10_Member	GO Biological Processes	GO:0031396	regulation of protein ubiquitination	-2.51908	-0.371291	6/210	408,754,5728,6659,7332,139285	ARRB1,PTTG1IP,PTEN,SOX4,UBE2L3,AMER1
10_Member	GO Biological Processes	GO:1903362	regulation of cellular protein catabolic process	-2.11424	-0.180375	6/255	754,1601,3949,5728,28951,139285	PTTG1IP,DAB2,LDLR,PTEN,TRIB2,AMER1
10_Member	GO Biological Processes	GO:2000060	positive regulation of ubiquitin-dependent protein catabolic process	-1.42912	0	3/109	1601,5728,28951	DAB2,PTEN,TRIB2
11_Summary	GO Biological Processes	GO:0015748	organophosphate ester transport	-4.2935	-1.32856	7/142	950,3949,4363,10079,55754,81034,284439,2113,5054,8714	SCARB2,LDLR,ABCC1,ATP9A,TMEM30A,SLC25A32,SLC25A42,ETS1,SERPINE1,ABCC3
11_Member	GO Biological Processes	GO:0015748	organophosphate ester transport	-4.2935	-1.32856	7/142	950,3949,4363,10079,55754,81034,284439	SCARB2,LDLR,ABCC1,ATP9A,TMEM30A,SLC25A32,SLC25A42
11_Member	GO Biological Processes	GO:0015914	phospholipid transport	-3.31719	-0.804123	5/96	950,3949,4363,10079,55754	SCARB2,LDLR,ABCC1,ATP9A,TMEM30A
11_Member	GO Biological Processes	GO:0045332	phospholipid translocation	-2.41075	-0.339089	3/47	4363,10079,55754	ABCC1,ATP9A,TMEM30A
11_Member	GO Biological Processes	GO:0034204	lipid translocation	-2.2869	-0.269444	3/52	4363,10079,55754	ABCC1,ATP9A,TMEM30A
11_Member	GO Biological Processes	GO:0097035	regulation of membrane lipid distribution	-2.15469	-0.191941	3/58	4363,10079,55754	ABCC1,ATP9A,TMEM30A
11_Member	GO Biological Processes	GO:0050729	positive regulation of inflammatory response	-1.80747	0	4/142	2113,3949,4363,5054	ETS1,LDLR,ABCC1,SERPINE1
11_Member	GO Molecular Functions	GO:0005319	lipid transporter activity	-1.69172	0	4/154	4363,8714,10079,55754	ABCC1,ABCC3,ATP9A,TMEM30A
12_Summary	GO Biological Processes	GO:0007507	heart development	-4.27111	-1.32856	14/595	2626,3340,4086,4331,5292,5728,5781,6659,11149,11214,23768,57534,161742,221496,9759,79647	GATA4,NDST1,SMAD1,MNAT1,PIM1,PTEN,PTPN11,SOX4,BVES,AKAP13,FLRT2,MIB1,SPRED1,LEMD2,HDAC4,AKIRIN1
12_Member	GO Biological Processes	GO:0007507	heart development	-4.27111	-1.32856	14/595	2626,3340,4086,4331,5292,5728,5781,6659,11149,11214,23768,57534,161742,221496	GATA4,NDST1,SMAD1,MNAT1,PIM1,PTEN,PTPN11,SOX4,BVES,AKAP13,FLRT2,MIB1,SPRED1,LEMD2
12_Member	GO Biological Processes	GO:0055017	cardiac muscle tissue growth	-3.31719	-0.804123	5/96	2626,4086,5292,5728,11214	GATA4,SMAD1,PIM1,PTEN,AKAP13
12_Member	GO Biological Processes	GO:0060419	heart growth	-3.15852	-0.728633	5/104	2626,4086,5292,5728,11214	GATA4,SMAD1,PIM1,PTEN,AKAP13
12_Member	GO Biological Processes	GO:0035265	organ growth	-2.87937	-0.572784	6/178	2626,4086,5292,5728,5781,11214	GATA4,SMAD1,PIM1,PTEN,PTPN11,AKAP13
12_Member	GO Biological Processes	GO:0033002	muscle cell proliferation	-2.82797	-0.546504	7/248	4086,4331,5292,5728,5781,9759,79647	SMAD1,MNAT1,PIM1,PTEN,PTPN11,HDAC4,AKIRIN1
12_Member	GO Biological Processes	GO:0014855	striated muscle cell proliferation	-2.76189	-0.517941	4/76	4086,5292,5728,79647	SMAD1,PIM1,PTEN,AKIRIN1
12_Member	GO Biological Processes	GO:0048738	cardiac muscle tissue development	-2.26438	-0.262056	6/237	2626,4086,5292,5728,11149,11214	GATA4,SMAD1,PIM1,PTEN,BVES,AKAP13
12_Member	GO Biological Processes	GO:0003007	heart morphogenesis	-2.1464	-0.187183	6/251	2626,5292,6659,23768,57534,221496	GATA4,PIM1,SOX4,FLRT2,MIB1,LEMD2
12_Member	GO Biological Processes	GO:0060038	cardiac muscle cell proliferation	-2.11399	-0.180375	3/60	4086,5292,5728	SMAD1,PIM1,PTEN
12_Member	GO Biological Processes	GO:0048659	smooth muscle cell proliferation	-1.44597	0	4/184	4331,5728,5781,9759	MNAT1,PTEN,PTPN11,HDAC4
13_Summary	GO Molecular Functions	GO:0019900	kinase binding	-4.23714	-1.31659	16/759	1030,1845,1938,2626,4086,5728,5781,7037,7187,9759,10152,11329,28951,54472,161742,219771,104,9711,408,4331	CDKN2B,DUSP3,EEF2,GATA4,SMAD1,PTEN,PTPN11,TFRC,TRAF3,HDAC4,ABI2,STK38,TRIB2,TOLLIP,SPRED1,CCNY,ADARB1,RUBCN,ARRB1,MNAT1
13_Member	GO Molecular Functions	GO:0019900	kinase binding	-4.23714	-1.31659	16/759	1030,1845,1938,2626,4086,5728,5781,7037,7187,9759,10152,11329,28951,54472,161742,219771	CDKN2B,DUSP3,EEF2,GATA4,SMAD1,PTEN,PTPN11,TFRC,TRAF3,HDAC4,ABI2,STK38,TRIB2,TOLLIP,SPRED1,CCNY
13_Member	GO Biological Processes	GO:0033673	negative regulation of kinase activity	-3.68899	-1.01691	8/236	104,1030,1845,5728,9711,11329,28951,161742	ADARB1,CDKN2B,DUSP3,PTEN,RUBCN,STK38,TRIB2,SPRED1
13_Member	GO Molecular Functions	GO:0019901	protein kinase binding	-3.67863	-1.01691	14/678	1030,1845,1938,2626,4086,5728,5781,7037,7187,9759,11329,28951,161742,219771	CDKN2B,DUSP3,EEF2,GATA4,SMAD1,PTEN,PTPN11,TFRC,TRAF3,HDAC4,STK38,TRIB2,SPRED1,CCNY
13_Member	GO Biological Processes	GO:0042326	negative regulation of phosphorylation	-3.53278	-0.916374	10/385	104,408,1030,1845,5728,9711,9759,11329,28951,161742	ADARB1,ARRB1,CDKN2B,DUSP3,PTEN,RUBCN,HDAC4,STK38,TRIB2,SPRED1
13_Member	GO Biological Processes	GO:0051348	negative regulation of transferase activity	-3.31961	-0.804123	8/268	104,1030,1845,5728,9711,11329,28951,161742	ADARB1,CDKN2B,DUSP3,PTEN,RUBCN,STK38,TRIB2,SPRED1
13_Member	GO Biological Processes	GO:0006469	negative regulation of protein kinase activity	-3.21178	-0.747903	7/213	104,1030,1845,5728,11329,28951,161742	ADARB1,CDKN2B,DUSP3,PTEN,STK38,TRIB2,SPRED1
13_Member	GO Biological Processes	GO:0045936	negative regulation of phosphate metabolic process	-3.07594	-0.685056	10/441	104,408,1030,1845,5728,9711,9759,11329,28951,161742	ADARB1,ARRB1,CDKN2B,DUSP3,PTEN,RUBCN,HDAC4,STK38,TRIB2,SPRED1
13_Member	GO Biological Processes	GO:0010563	negative regulation of phosphorus metabolic process	-3.06849	-0.685056	10/442	104,408,1030,1845,5728,9711,9759,11329,28951,161742	ADARB1,ARRB1,CDKN2B,DUSP3,PTEN,RUBCN,HDAC4,STK38,TRIB2,SPRED1
13_Member	GO Biological Processes	GO:0001933	negative regulation of protein phosphorylation	-2.62823	-0.443631	8/344	104,408,1030,1845,5728,11329,28951,161742	ADARB1,ARRB1,CDKN2B,DUSP3,PTEN,STK38,TRIB2,SPRED1
13_Member	GO Molecular Functions	GO:0019887	protein kinase regulator activity	-1.95842	-0.074858	5/198	1030,4331,28951,161742,219771	CDKN2B,MNAT1,TRIB2,SPRED1,CCNY
13_Member	GO Molecular Functions	GO:0004860	protein kinase inhibitor activity	-1.93111	-0.0534146	3/70	1030,28951,161742	CDKN2B,TRIB2,SPRED1
13_Member	GO Molecular Functions	GO:0019210	kinase inhibitor activity	-1.86612	-0.0179978	3/74	1030,28951,161742	CDKN2B,TRIB2,SPRED1
13_Member	GO Molecular Functions	GO:0019207	kinase regulator activity	-1.71811	0	5/228	1030,4331,28951,161742,219771	CDKN2B,MNAT1,TRIB2,SPRED1,CCNY
14_Summary	GO Molecular Functions	GO:0016773	phosphotransferase activity, alcohol group as acceptor	-4.17971	-1.27496	15/686	27,93,3480,5163,5292,5613,8566,9060,11214,11329,22853,28951,29110,51776,255967,1965	ABL2,ACVR2B,IGF1R,PDK1,PIM1,PRKX,PDXK,PAPSS2,AKAP13,STK38,LMTK2,TRIB2,TBK1,MAP3K20,PAN3,EIF2S1
14_Member	GO Molecular Functions	GO:0016773	phosphotransferase activity, alcohol group as acceptor	-4.17971	-1.27496	15/686	27,93,3480,5163,5292,5613,8566,9060,11214,11329,22853,28951,29110,51776,255967	ABL2,ACVR2B,IGF1R,PDK1,PIM1,PRKX,PDXK,PAPSS2,AKAP13,STK38,LMTK2,TRIB2,TBK1,MAP3K20,PAN3
14_Member	GO Molecular Functions	GO:0004672	protein kinase activity	-3.80966	-1.07053	13/578	27,93,3480,5163,5292,5613,11214,11329,22853,28951,29110,51776,255967	ABL2,ACVR2B,IGF1R,PDK1,PIM1,PRKX,AKAP13,STK38,LMTK2,TRIB2,TBK1,MAP3K20,PAN3
14_Member	GO Biological Processes	GO:0046777	protein autophosphorylation	-1.72545	0	5/227	1965,3480,5292,5613,22853	EIF2S1,IGF1R,PIM1,PRKX,LMTK2
15_Summary	GO Biological Processes	GO:0048812	neuron projection morphogenesis	-4.12593	-1.23642	14/614	104,3925,4131,4649,5728,5781,8609,9962,10152,22853,23543,23768,26115,79791,11214,408,9743,3480,27,950,9759,55754,79647,6695	ADARB1,STMN1,MAP1B,MYO9A,PTEN,PTPN11,KLF7,SLC23A2,ABI2,LMTK2,RBFOX2,FLRT2,TANC2,FBXO31,AKAP13,ARRB1,ARHGAP32,IGF1R,ABL2,SCARB2,HDAC4,TMEM30A,AKIRIN1,SPOCK1
15_Member	GO Biological Processes	GO:0048812	neuron projection morphogenesis	-4.12593	-1.23642	14/614	104,3925,4131,4649,5728,5781,8609,9962,10152,22853,23543,23768,26115,79791	ADARB1,STMN1,MAP1B,MYO9A,PTEN,PTPN11,KLF7,SLC23A2,ABI2,LMTK2,RBFOX2,FLRT2,TANC2,FBXO31
15_Member	GO Biological Processes	GO:0120039	plasma membrane bounded cell projection morphogenesis	-4.01554	-1.16877	14/629	104,3925,4131,4649,5728,5781,8609,9962,10152,22853,23543,23768,26115,79791	ADARB1,STMN1,MAP1B,MYO9A,PTEN,PTPN11,KLF7,SLC23A2,ABI2,LMTK2,RBFOX2,FLRT2,TANC2,FBXO31
15_Member	GO Biological Processes	GO:0048858	cell projection morphogenesis	-3.9867	-1.1533	14/633	104,3925,4131,4649,5728,5781,8609,9962,10152,22853,23543,23768,26115,79791	ADARB1,STMN1,MAP1B,MYO9A,PTEN,PTPN11,KLF7,SLC23A2,ABI2,LMTK2,RBFOX2,FLRT2,TANC2,FBXO31
15_Member	GO Biological Processes	GO:0032990	cell part morphogenesis	-3.85995	-1.1101	14/651	104,3925,4131,4649,5728,5781,8609,9962,10152,22853,23543,23768,26115,79791	ADARB1,STMN1,MAP1B,MYO9A,PTEN,PTPN11,KLF7,SLC23A2,ABI2,LMTK2,RBFOX2,FLRT2,TANC2,FBXO31
15_Member	GO Biological Processes	GO:0032989	cellular component morphogenesis	-3.7988	-1.07014	15/743	104,3925,4131,4649,5728,5781,8609,9962,10152,11214,22853,23543,23768,26115,79791	ADARB1,STMN1,MAP1B,MYO9A,PTEN,PTPN11,KLF7,SLC23A2,ABI2,AKAP13,LMTK2,RBFOX2,FLRT2,TANC2,FBXO31
15_Member	GO Biological Processes	GO:0048667	cell morphogenesis involved in neuron differentiation	-3.48031	-0.88427	12/544	104,3925,4131,5728,5781,8609,10152,22853,23543,23768,26115,79791	ADARB1,STMN1,MAP1B,PTEN,PTPN11,KLF7,ABI2,LMTK2,RBFOX2,FLRT2,TANC2,FBXO31
15_Member	GO Biological Processes	GO:0048813	dendrite morphogenesis	-3.32752	-0.804123	6/146	5728,8609,10152,23543,26115,79791	PTEN,KLF7,ABI2,RBFOX2,TANC2,FBXO31
15_Member	GO Biological Processes	GO:0016358	dendrite development	-2.86833	-0.565637	7/244	4131,5728,8609,10152,23543,26115,79791	MAP1B,PTEN,KLF7,ABI2,RBFOX2,TANC2,FBXO31
15_Member	GO Cellular Components	GO:0043197	dendritic spine	-2.80608	-0.540523	6/184	408,4131,5728,9743,10152,26115	ARRB1,MAP1B,PTEN,ARHGAP32,ABI2,TANC2
15_Member	GO Cellular Components	GO:0044309	neuron spine	-2.79414	-0.53565	6/185	408,4131,5728,9743,10152,26115	ARRB1,MAP1B,PTEN,ARHGAP32,ABI2,TANC2
15_Member	GO Biological Processes	GO:0097061	dendritic spine organization	-2.60269	-0.426871	4/84	3480,5728,10152,26115	IGF1R,PTEN,ABI2,TANC2
15_Member	GO Biological Processes	GO:0031346	positive regulation of cell projection organization	-2.55957	-0.392345	8/353	27,950,4131,9759,10152,55754,79647,79791	ABL2,SCARB2,MAP1B,HDAC4,ABI2,TMEM30A,AKIRIN1,FBXO31
15_Member	GO Biological Processes	GO:0010975	regulation of neuron projection development	-2.48613	-0.358027	9/445	27,950,4131,5728,6695,10152,26115,55754,79791	ABL2,SCARB2,MAP1B,PTEN,SPOCK1,ABI2,TANC2,TMEM30A,FBXO31
15_Member	GO Biological Processes	GO:0106027	neuron projection organization	-2.44304	-0.341549	4/93	3480,5728,10152,26115	IGF1R,PTEN,ABI2,TANC2
15_Member	GO Biological Processes	GO:0061001	regulation of dendritic spine morphogenesis	-2.41075	-0.339089	3/47	5728,10152,26115	PTEN,ABI2,TANC2
15_Member	GO Biological Processes	GO:0060997	dendritic spine morphogenesis	-2.0942	-0.165536	3/61	5728,10152,26115	PTEN,ABI2,TANC2
15_Member	GO Biological Processes	GO:0099175	regulation of postsynapse organization	-1.64154	0	3/90	5728,10152,26115	PTEN,ABI2,TANC2
15_Member	GO Biological Processes	GO:0099173	postsynapse organization	-1.5701	0	4/168	3480,5728,10152,26115	IGF1R,PTEN,ABI2,TANC2
15_Member	GO Biological Processes	GO:0060996	dendritic spine development	-1.53486	0	3/99	5728,10152,26115	PTEN,ABI2,TANC2
16_Summary	GO Biological Processes	GO:0042493	response to drug	-4.06076	-1.20021	11/399	408,1938,2626,4131,4363,5471,5728,7037,8714,9759,55754,1030,5292,9962,10551	ARRB1,EEF2,GATA4,MAP1B,ABCC1,PPAT,PTEN,TFRC,ABCC3,HDAC4,TMEM30A,CDKN2B,PIM1,SLC23A2,AGR2
16_Member	GO Biological Processes	GO:0042493	response to drug	-4.06076	-1.20021	11/399	408,1938,2626,4131,4363,5471,5728,7037,8714,9759,55754	ARRB1,EEF2,GATA4,MAP1B,ABCC1,PPAT,PTEN,TFRC,ABCC3,HDAC4,TMEM30A
16_Member	GO Biological Processes	GO:0007584	response to nutrient	-2.95571	-0.621555	6/172	1030,1938,2626,4131,5292,5728	CDKN2B,EEF2,GATA4,MAP1B,PIM1,PTEN
16_Member	GO Biological Processes	GO:0033273	response to vitamin	-2.47694	-0.358027	4/91	1938,2626,4131,5292	EEF2,GATA4,MAP1B,PIM1
16_Member	GO Biological Processes	GO:0048639	positive regulation of developmental growth	-1.52184	0	4/174	4131,5292,9962,10551	MAP1B,PIM1,SLC23A2,AGR2
17_Summary	GO Molecular Functions	GO:0003712	transcription coregulator activity	-3.9035	-1.11671	12/489	408,2113,4591,6907,7332,9318,9759,23543,57496,79647,93624,283149,4086	ARRB1,ETS1,TRIM37,TBL1X,UBE2L3,COPS2,HDAC4,RBFOX2,MRTFB,AKIRIN1,TADA2B,BCL9L,SMAD1
17_Member	GO Molecular Functions	GO:0003712	transcription coregulator activity	-3.9035	-1.11671	12/489	408,2113,4591,6907,7332,9318,9759,23543,57496,79647,93624,283149	ARRB1,ETS1,TRIM37,TBL1X,UBE2L3,COPS2,HDAC4,RBFOX2,MRTFB,AKIRIN1,TADA2B,BCL9L
17_Member	GO Biological Processes	GO:0061614	pri-miRNA transcription by RNA polymerase II	-3.2898	-0.789146	4/55	2113,4086,9759,57496	ETS1,SMAD1,HDAC4,MRTFB
17_Member	GO Biological Processes	GO:1902893	regulation of pri-miRNA transcription by RNA polymerase II	-3.2898	-0.789146	4/55	2113,4086,9759,57496	ETS1,SMAD1,HDAC4,MRTFB
17_Member	GO Molecular Functions	GO:0003713	transcription coactivator activity	-2.69289	-0.483995	7/262	408,2113,4591,7332,57496,93624,283149	ARRB1,ETS1,TRIM37,UBE2L3,MRTFB,TADA2B,BCL9L
17_Member	GO Biological Processes	GO:1902895	positive regulation of pri-miRNA transcription by RNA polymerase II	-2.55008	-0.391373	3/42	2113,4086,57496	ETS1,SMAD1,MRTFB
18_Summary	GO Biological Processes	GO:0051668	localization within membrane	-3.85995	-1.1101	14/651	1601,6711,7485,9053,10079,10098,10551,11021,11149,22853,23163,54520,55333,284361,4086	DAB2,SPTBN1,GET1,MAP7,ATP9A,TSPAN5,AGR2,RAB35,BVES,LMTK2,GGA3,CCDC93,SYNJ2BP,EMC10,SMAD1
18_Member	GO Biological Processes	GO:0051668	localization within membrane	-3.85995	-1.1101	14/651	1601,6711,7485,9053,10079,10098,10551,11021,11149,22853,23163,54520,55333,284361	DAB2,SPTBN1,GET1,MAP7,ATP9A,TSPAN5,AGR2,RAB35,BVES,LMTK2,GGA3,CCDC93,SYNJ2BP,EMC10
18_Member	GO Biological Processes	GO:0072659	protein localization to plasma membrane	-1.88559	-0.0298319	6/286	1601,6711,9053,10098,10551,23163	DAB2,SPTBN1,MAP7,TSPAN5,AGR2,GGA3
18_Member	GO Biological Processes	GO:0060395	SMAD protein signal transduction	-1.73358	0	3/83	1601,4086,6711	DAB2,SMAD1,SPTBN1
18_Member	GO Biological Processes	GO:1903076	regulation of protein localization to plasma membrane	-1.48046	0	3/104	1601,6711,10551	DAB2,SPTBN1,AGR2
19_Summary	GO Molecular Functions	GO:0038024	cargo receptor activity	-3.76309	-1.04465	5/77	950,1601,3949,4017,7037,3633,11021,23432,23545,6509	SCARB2,DAB2,LDLR,LOXL2,TFRC,INPP5B,RAB35,GPR161,ATP6V0A2,SLC1A4
19_Member	GO Molecular Functions	GO:0038024	cargo receptor activity	-3.76309	-1.04465	5/77	950,1601,3949,4017,7037	SCARB2,DAB2,LDLR,LOXL2,TFRC
19_Member	GO Cellular Components	GO:0030666	endocytic vesicle membrane	-3.46747	-0.881677	7/193	950,3633,3949,7037,11021,23432,23545	SCARB2,INPP5B,LDLR,TFRC,RAB35,GPR161,ATP6V0A2
19_Member	GO Cellular Components	GO:0030665	clathrin-coated vesicle membrane	-2.94501	-0.620238	5/116	950,1601,3949,7037,11021	SCARB2,DAB2,LDLR,TFRC,RAB35
19_Member	GO Cellular Components	GO:0030669	clathrin-coated endocytic vesicle membrane	-2.84875	-0.557536	4/72	950,3949,7037,11021	SCARB2,LDLR,TFRC,RAB35
19_Member	GO Cellular Components	GO:0045334	clathrin-coated endocytic vesicle	-2.47694	-0.358027	4/91	950,3949,7037,11021	SCARB2,LDLR,TFRC,RAB35
19_Member	GO Cellular Components	GO:0030662	coated vesicle membrane	-2.11621	-0.180375	5/181	950,1601,3949,7037,11021	SCARB2,DAB2,LDLR,TFRC,RAB35
19_Member	GO Cellular Components	GO:0030139	endocytic vesicle	-2.10714	-0.175179	7/336	950,3633,3949,7037,11021,23432,23545	SCARB2,INPP5B,LDLR,TFRC,RAB35,GPR161,ATP6V0A2
19_Member	GO Cellular Components	GO:0030136	clathrin-coated vesicle	-1.96723	-0.0786853	5/197	950,1601,3949,7037,11021	SCARB2,DAB2,LDLR,TFRC,RAB35
19_Member	GO Molecular Functions	GO:0001618	virus receptor activity	-1.80504	0	3/78	950,3949,7037	SCARB2,LDLR,TFRC
19_Member	GO Molecular Functions	GO:0140272	exogenous protein binding	-1.79033	0	3/79	950,3949,7037	SCARB2,LDLR,TFRC
19_Member	GO Cellular Components	GO:0042470	melanosome	-1.42912	0	3/109	6509,7037,11021	SLC1A4,TFRC,RAB35
19_Member	GO Cellular Components	GO:0048770	pigment granule	-1.42912	0	3/109	6509,7037,11021	SLC1A4,TFRC,RAB35
20_Summary	GO Molecular Functions	GO:0031625	ubiquitin protein ligase binding	-3.71859	-1.02943	9/297	408,4591,7187,7332,10152,26043,28951,54472,80196,4799,9759,55298,57161,57534,57542,5292	ARRB1,TRIM37,TRAF3,UBE2L3,ABI2,UBXN7,TRIB2,TOLLIP,RNF34,NFX1,HDAC4,RNF121,PELI2,MIB1,KLHL42,PIM1
20_Member	GO Molecular Functions	GO:0031625	ubiquitin protein ligase binding	-3.71859	-1.02943	9/297	408,4591,7187,7332,10152,26043,28951,54472,80196	ARRB1,TRIM37,TRAF3,UBE2L3,ABI2,UBXN7,TRIB2,TOLLIP,RNF34
20_Member	GO Molecular Functions	GO:0044389	ubiquitin-like protein ligase binding	-3.5201	-0.916374	9/316	408,4591,7187,7332,10152,26043,28951,54472,80196	ARRB1,TRIM37,TRAF3,UBE2L3,ABI2,UBXN7,TRIB2,TOLLIP,RNF34
20_Member	GO Molecular Functions	GO:0019787	ubiquitin-like protein transferase activity	-2.95228	-0.621555	10/458	4591,4799,7187,7332,9759,55298,57161,57534,57542,80196	TRIM37,NFX1,TRAF3,UBE2L3,HDAC4,RNF121,PELI2,MIB1,KLHL42,RNF34
20_Member	GO Molecular Functions	GO:0004842	ubiquitin-protein transferase activity	-2.56442	-0.394351	9/433	4591,4799,7187,7332,55298,57161,57534,57542,80196	TRIM37,NFX1,TRAF3,UBE2L3,RNF121,PELI2,MIB1,KLHL42,RNF34
20_Member	GO Biological Processes	GO:0043433	negative regulation of DNA-binding transcription factor activity	-2.07746	-0.1553	5/185	408,4591,5292,7187,9759	ARRB1,TRIM37,PIM1,TRAF3,HDAC4
20_Member	GO Biological Processes	GO:0000209	protein polyubiquitination	-1.6609	0	5/236	7187,7332,57161,57542,80196	TRAF3,UBE2L3,PELI2,KLHL42,RNF34
20_Member	GO Biological Processes	GO:0032088	negative regulation of NF-kappaB transcription factor activity	-1.60463	0	3/93	408,4591,7187	ARRB1,TRIM37,TRAF3
