# Supplementary material for: Cyclic tensile strain facilitates proliferation and migration of human aortic smooth muscle cells and reduces their apoptosis via miRNA-187-3p
Source: Bioengineered. 2021 Dec 11;12(2):11439–50. doi: 10.1080/21655979.2021.2009321 (PMC8810176; doi:10.1080/21655979.2021.2009321)
Supplement: Supplemental Material [file KBIE_A_2009321_SM6731.zip › supplementary/Tab_S3.xlsx]

## Sheet: Enrichment
GroupID	Category	Term	Description	LogP	Log(q-value)	InTerm_InList	Genes	Symbols
1_Summary	KEGG Pathway	hsa04144	Endocytosis	-3.40667	-0.808427	8/260	408,832,1601,3480,3949,7037,11021,55738	ARRB1,CAPZB,DAB2,IGF1R,LDLR,TFRC,RAB35,ARFGAP1
1_Member	KEGG Pathway	hsa04144	Endocytosis	-3.40667	-0.808427	8/260	408,832,1601,3480,3949,7037,11021,55738	ARRB1,CAPZB,DAB2,IGF1R,LDLR,TFRC,RAB35,ARFGAP1
1_Member	KEGG Pathway	ko04144	Endocytosis	-3.40667	-0.808427	8/260	408,832,1601,3480,3949,7037,11021,55738	ARRB1,CAPZB,DAB2,IGF1R,LDLR,TFRC,RAB35,ARFGAP1
2_Summary	KEGG Pathway	ko04140	Autophagy - animal	-2.75565	-0.399885	5/128	1965,3480,5728,9711,58476	EIF2S1,IGF1R,PTEN,RUBCN,TP53INP2
2_Member	KEGG Pathway	ko04140	Autophagy - animal	-2.75565	-0.399885	5/128	1965,3480,5728,9711,58476	EIF2S1,IGF1R,PTEN,RUBCN,TP53INP2
2_Member	KEGG Pathway	hsa04140	Regulation of autophagy	-2.6971	-0.399885	5/132	1965,3480,5728,9711,58476	EIF2S1,IGF1R,PTEN,RUBCN,TP53INP2
3_Summary	KEGG Pathway	hsa04066	HIF-1 signaling pathway	-2.06679	-0.0213828	4/119	3480,5054,5163,7037	IGF1R,SERPINE1,PDK1,TFRC
3_Member	KEGG Pathway	hsa04066	HIF-1 signaling pathway	-2.06679	-0.0213828	4/119	3480,5054,5163,7037	IGF1R,SERPINE1,PDK1,TFRC
4_Summary	KEGG Pathway	ko05230	Central carbon metabolism in cancer	-2.01857	-0.0213828	3/65	5163,5728,8140	PDK1,PTEN,SLC7A5
4_Member	KEGG Pathway	ko05230	Central carbon metabolism in cancer	-2.01857	-0.0213828	3/65	5163,5728,8140	PDK1,PTEN,SLC7A5
4_Member	KEGG Pathway	hsa05230	Central carbon metabolism in cancer	-1.80504	-0.00577735	3/78	5163,5728,8140	PDK1,PTEN,SLC7A5
5_Summary	KEGG Pathway	hsa04142	Lysosome	-2.01757	-0.0213828	4/123	950,23163,23545,51172	SCARB2,GGA3,ATP6V0A2,NAGPA
5_Member	KEGG Pathway	hsa04142	Lysosome	-2.01757	-0.0213828	4/123	950,23163,23545,51172	SCARB2,GGA3,ATP6V0A2,NAGPA
5_Member	KEGG Pathway	ko04142	Lysosome	-2.01757	-0.0213828	4/123	950,23163,23545,51172	SCARB2,GGA3,ATP6V0A2,NAGPA
6_Summary	KEGG Pathway	ko05160	Hepatitis C	-1.92463	-0.00577735	4/131	1965,3949,7187,29110,54472,5781	EIF2S1,LDLR,TRAF3,TBK1,TOLLIP,PTPN11
6_Member	KEGG Pathway	ko05160	Hepatitis C	-1.92463	-0.00577735	4/131	1965,3949,7187,29110	EIF2S1,LDLR,TRAF3,TBK1
6_Member	KEGG Pathway	hsa05160	Hepatitis C	-1.56191	0	4/169	1965,3949,7187,29110	EIF2S1,LDLR,TRAF3,TBK1
6_Member	KEGG Pathway	hsa04620	Toll-like receptor signaling pathway	-1.48046	0	3/104	7187,29110,54472	TRAF3,TBK1,TOLLIP
6_Member	KEGG Pathway	ko04620	Toll-like receptor signaling pathway	-1.48046	0	3/104	7187,29110,54472	TRAF3,TBK1,TOLLIP
6_Member	KEGG Pathway	hsa05168	Herpes simplex infection	-1.43867	0	4/185	1965,5781,7187,29110	EIF2S1,PTPN11,TRAF3,TBK1
6_Member	KEGG Pathway	ko05168	Herpes simplex infection	-1.43867	0	4/185	1965,5781,7187,29110	EIF2S1,PTPN11,TRAF3,TBK1
7_Summary	KEGG Pathway	ko04550	Signaling pathways regulating pluripotency of stem cells	-1.8383	-0.00577735	4/139	93,3480,4086,10336,1030	ACVR2B,IGF1R,SMAD1,PCGF3,CDKN2B
7_Member	KEGG Pathway	ko04550	Signaling pathways regulating pluripotency of stem cells	-1.8383	-0.00577735	4/139	93,3480,4086,10336	ACVR2B,IGF1R,SMAD1,PCGF3
7_Member	KEGG Pathway	hsa04350	TGF-beta signaling pathway	-1.71988	-0.00577735	3/84	93,1030,4086	ACVR2B,CDKN2B,SMAD1
7_Member	KEGG Pathway	ko04350	TGF-beta signaling pathway	-1.71988	-0.00577735	3/84	93,1030,4086	ACVR2B,CDKN2B,SMAD1
7_Member	KEGG Pathway	hsa04550	Signaling pathways regulating pluripotency of stem cells	-1.70093	-0.00577735	4/153	93,3480,4086,10336	ACVR2B,IGF1R,SMAD1,PCGF3
8_Summary	KEGG Pathway	hsa05222	Small cell lung cancer	-1.71988	-0.00577735	3/84	1030,5728,7187	CDKN2B,PTEN,TRAF3
8_Member	KEGG Pathway	hsa05222	Small cell lung cancer	-1.71988	-0.00577735	3/84	1030,5728,7187	CDKN2B,PTEN,TRAF3
8_Member	KEGG Pathway	ko05222	Small cell lung cancer	-1.71988	-0.00577735	3/84	1030,5728,7187	CDKN2B,PTEN,TRAF3
